# Supplementary material for: The correlation between novel peripheral blood cell ratios and 90-day mortality in patients with acute ischemic stroke
Source: PLoS One. 2020 Aug 28;15(8):e0238312. doi: 10.1371/journal.pone.0238312 (PMC7454963; doi:10.1371/journal.pone.0238312)
Supplement: S1 Data — (XLSX) [file pone.0238312.s003.xlsx]

## Sheet: data
Number	Age	Gender	OCSP	Hypertension	Diabetes	Dyslipidemia	oronary heart disease	Atrial fibrillation	Antiplatelet	Anticoagulation	Thrombolysis	Lipid-lowering	nihss on admission	mRS on admission	90dmRS	WBC	Neutrophil	Lymphocyte	NLR	PLR	Platelet	PNR	PWR	Death	Time(death)	recurrence	Time(recurrence)
1	83	1	2	0	0	0	0	1	1	1	0	1	11	4	4	8.4	6.4	1.1	5.82	129.09	142	22.19	16.9	0	90	0	90
2	64	1	2	1	0	0	0	0	1	1	0	1	3	2	1	7.4	4.5	1.8	2.5	95	171	38	23.11	0	90	0	90
3	40	1	2	1	0	0	0	0	1	1	0	1	1	1	1	6.55	4.52	1.57	2.88	142.68	224	49.56	34.2	0	90	0	90
4	59	1	2	1	1	0	0	0	1	0	0	1	3	4	2	8.5	5.2	2.4	2.17	142.92	343	65.96	40.35	0	90	0	90
5	75	0	3	1	1	0	0	0	1	1	0	1	17	5	4	6.4	4.9	0.7	7	244.29	171	34.9	26.72	0	90	0	90
6	54	1	4	1	1	0	1	0	1	0	0	1	5	4	1	5.4	3.8	1.2	3.17	137.5	165	43.42	30.56	0	90	0	90
7	39	1	2	0	0	0	0	0	1	1	0	1	2	1	0	4.8	3	1.4	2.14	184.29	258	86	53.75	0	90	0	90
8	64	1	3	1	0	0	0	0	1	0	0	1	1	1	0	8.4	5.4	2.1	2.57	86.19	181	33.52	21.55	0	90	0	90
9	71	1	2	1	0	0	0	0	1	1	0	1	4	3	1	7.7	5.5	1.3	4.23	188.46	245	44.55	31.82	0	90	0	90
10	64	1	2	1	0	0	0	0	1	1	0	1	4	4	3	7.3	5.2	1.5	3.47	106	159	30.58	21.78	0	90	0	90
11	47	1	3	1	1	0	0	0	1	1	0	1	6	1	0	9.7	5.1	3.5	1.46	73.71	258	50.59	26.6	0	90	0	90
12	65	1	2	1	0	0	0	0	1	0	0	1	5	3	2	5.7	3.8	1.4	2.71	157.14	220	57.89	38.6	0	90	0	90
13	75	1	4	1	0	0	0	0	1	1	0	1	8	4	6	5.4	3.2	1.6	2	110	176	55	32.59	1	18	0	90
14	67	1	4	1	0	0	0	0	1	1	0	1	1	1	0	5.6	3.9	1.3	3	103.85	135	34.62	24.11	0	90	0	90
15	78	0	2	1	1	0	0	0	1	1	0	1	1	2	1	6.05	4.44	1.16	3.83	143.1	166	37.39	27.44	0	90	0	90
16	70	1	2	1	0	0	0	0	0	0	0	1	4	1	1	7.3	5.7	1.1	5.18	129.09	142	24.91	19.45	0	90	0	90
17	89	1	1	0	0	0	0	0	1	0	0	1	1	2	1	8.9	6.4	1.4	4.57	230.71	323	50.47	36.29	0	90	0	90
18	92	1	3	0	0	0	0	0	1	0	0	1	4	4	1	4.3	2.5	0.9	2.78	196.67	177	70.8	41.16	0	90	0	90
19	73	1	3	0	1	0	0	0	1	1	0	0	2	2	2	9.1	5.8	2	2.9	74.5	149	25.69	16.37	0	90	0	90
20	68	1	3	1	0	0	0	1	1	0	0	1	1	1	1	8.2	6.7	0.8	8.38	195	156	23.28	19.02	0	90	0	90
21	81	1	2	1	0	0	1	0	1	1	0	1	3	2	1	8.7	5.9	1.9	3.11	105.26	200	33.9	22.99	0	90	1	90
22	88	1	4	1	1	0	0	1	1	0	0	0	2	2	4	10.7	8	1.6	5	190.63	305	38.13	28.5	0	90	0	90
23	65	1	2	0	0	0	0	0	1	1	0	1	4	3	1	6.3	4.1	1.5	2.73	132.67	199	48.54	31.59	0	90	0	90
24	66	1	3	1	0	0	0	0	1	1	0	1	6	3	1	5.2	3	1.8	1.67	85.56	154	51.33	29.62	0	90	0	90
25	72	0	2	0	0	0	0	0	1	0	0	1	0	1	0	7.7	4.7	2.2	2.14	74.55	164	34.89	21.3	0	90	0	90
26	67	1	3	1	0	0	0	0	1	0	0	1	4	2	1	7.81	4.89	1.81	2.7	138.12	250	51.12	32.01	0	90	0	90
27	78	1	3	1	0	0	0	0	0	0	0	1	1	1	2	6.9	4.6	1.4	3.29	144.29	202	43.91	29.28	0	90	0	90
28	53	1	3	1	1	0	0	0	1	1	0	1	11	4	4	9.07	7.71	1	7.71	229	229	29.7	25.25	0	90	0	90
29	66	1	3	1	0	0	0	0	1	1	0	1	4	3	1	5.27	3.77	1.19	3.17	205.88	245	64.99	46.49	0	90	0	90
30	42	1	3	1	1	0	0	0	1	0	0	1	2	3	0	5.27	3.33	1.45	2.3	72.41	105	31.53	19.92	0	90	0	90
31	78	0	2	1	1	0	1	0	1	0	0	1	7	3	4	6.5	3.9	1.8	2.17	94.44	170	43.59	26.15	0	90	0	90
32	75	1	2	1	1	0	0	0	1	1	0	1	11	4	3	9.1	7.3	0.9	8.11	236.67	213	29.18	23.41	0	90	0	90
33	79	1	3	1	1	0	0	0	1	0	0	1	2	4	2	9.7	8.71	0.33	26.39	860.61	284	32.61	29.28	0	90	0	90
34	68	1	3	1	1	0	1	0	1	1	0	1	4	4	3	5.7	4.28	1.14	3.75	236.84	270	63.08	47.37	0	90	0	90
35	35	0	3	1	1	1	0	0	1	0	0	1	3	2	0	7.98	5.52	1.82	3.03	125.82	229	41.49	28.7	0	90	0	90
36	59	1	2	0	1	0	1	0	1	0	0	1	2	3	1	6.7	4.2	1.7	2.47	94.12	160	38.1	23.88	0	90	0	90
37	68	0	4	1	1	0	1	0	1	0	0	1	5	1	0	8.1	4.4	2.9	1.52	95.17	276	62.73	34.07	0	90	0	90
38	60	1	2	1	1	0	0	0	1	1	0	1	2	2	1	8.09	5.18	2.03	2.55	101.48	206	39.77	25.46	0	90	0	90
39	69	1	4	1	0	0	0	0	1	1	0	1	2	1	0	8.26	5.87	1.64	3.58	114.02	187	31.86	22.64	0	90	0	90
40	63	0	3	0	1	0	0	0	1	1	0	1	8	4	0	5.4	2.8	2.2	1.27	67.27	148	52.86	27.41	0	90	0	90
41	52	0	2	1	0	0	0	0	1	1	0	1	4	3	3	5.8	3.2	1.7	1.88	114.71	195	60.94	33.62	0	90	0	90
42	87	0	4	0	0	1	1	0	1	0	0	1	2	4	0	6.3	3	2.4	1.25	80.42	193	64.33	30.63	0	90	0	90
43	82	0	4	1	0	0	0	0	1	1	0	1	8	4	6	7.36	4.6	1.86	2.47	168.82	314	68.26	42.66	0	90	0	90
44	63	1	2	1	1	0	0	0	1	0	0	1	6	4	3	6.3	4.1	1.6	2.56	100.63	161	39.27	25.56	0	90	0	90
45	82	0	2	1	1	0	0	0	1	0	0	1	0	1	1	7.32	2.53	3.69	0.69	53.12	196	77.47	26.78	0	90	0	90
46	68	1	4	1	0	0	0	0	1	0	0	1	0	1	1	7.2	4.3	1.9	2.26	63.68	121	28.14	16.81	0	90	0	90
47	81	1	3	1	0	0	0	0	1	0	0	1	5	4	2	7.1	4.9	1.3	3.77	121.54	158	32.24	22.25	0	90	0	90
48	49	0	4	1	0	0	0	0	1	0	0	1	0	0	0	8.6	4.5	3.5	1.29	76	266	59.11	30.93	0	90	0	90
49	76	1	2	1	1	0	0	0	1	0	0	1	2	1	1	5.9	4	1.2	3.33	112.5	135	33.75	22.88	0	90	0	90
50	69	1	2	1	0	0	0	0	1	0	0	1	4	3	2	5.3	3.2	1.4	2.29	131.43	184	57.5	34.72	0	90	0	90
51	59	1	4	1	0	0	0	0	1	0	0	1	4	1	1	5.3	3.7	1.1	3.36	119.09	131	35.41	24.72	0	90	0	90
52	67	1	3	1	1	0	1	0	1	0	0	1	2	1	1	8.4	5.4	2.1	2.57	94.29	198	36.67	23.57	0	90	0	90
53	67	1	2	1	1	0	1	0	1	0	0	1	10	4	1	6.6	4.3	1.6	2.69	108.13	173	40.23	26.21	0	90	0	90
54	59	1	2	1	1	0	0	0	0	0	0	1	3	3	0	11.1	6.9	3.1	2.23	131.94	409	59.28	36.85	0	90	0	90
55	67	1	3	1	1	0	1	0	0	0	0	1	2	4	1	7.8	4.3	2.5	1.72	90.8	227	52.79	29.1	0	90	0	90
56	67	1	4	1	0	0	0	0	1	1	0	1	6	4	2	4.78	3.1	1.19	2.61	125.21	149	48.06	31.17	0	90	0	90
57	65	0	2	1	1	0	0	0	1	1	0	1	2	3	2	7.19	5.09	1.69	3.01	189.94	321	63.06	44.65	0	90	0	90
58	80	1	3	1	0	0	0	1	0	1	0	1	10	5	4	7.5	5.5	0.9	6.11	235.56	212	38.55	28.27	0	90	0	90
59	73	0	3	1	1	0	0	0	1	0	0	0	4	2	1	5.7	3.5	1.6	2.19	89.38	143	40.86	25.09	0	90	1	23
60	69	0	2	1	0	0	1	1	1	0	0	1	2	3	3	11.48	8.62	2.33	3.7	82.83	193	22.39	16.81	0	90	0	90
61	54	1	3	1	1	0	0	0	1	0	0	1	1	2	1	11.2	7.4	2.1	3.52	106.67	224	30.27	20	0	90	0	90
62	80	1	2	1	0	0	0	0	1	0	0	1	16	4	4	6.99	5.83	0.76	7.67	175	133	22.81	19.03	0	90	0	90
63	73	1	3	1	0	0	0	0	1	1	0	1	4	3	1	7.1	4.8	1.7	2.82	91.18	155	32.29	21.83	0	90	0	90
64	70	0	4	0	1	0	0	0	1	0	0	1	15	5	4	8.74	6.87	1.23	5.59	91.06	112	16.3	12.81	0	90	0	90
65	79	0	2	1	0	0	1	0	1	1	1	1	6	4	1	8.6	6.1	2	3.05	135	270	44.26	31.4	0	90	0	90
66	57	1	3	0	0	0	0	0	1	0	0	1	1	3	1	5.3	3.5	1.1	3.18	141.82	156	44.57	29.43	0	90	0	90
67	75	1	2	1	0	0	1	1	1	1	0	1	21	4	3	9.5	6.6	1.9	3.47	138.95	264	40	27.79	0	90	0	90
68	75	0	4	1	0	0	0	0	1	0	0	1	6	4	1	6.8	3.9	1.8	2.17	130.56	235	60.26	34.56	0	90	0	90
69	63	0	3	1	0	0	0	0	1	0	0	1	4	3	1	7.46	5.5	1.42	3.87	177.46	252	45.82	33.78	0	90	0	90
70	60	1	3	1	1	0	0	0	1	0	0	1	15	5	1	10.9	10.2	0.4	25.5	580	232	22.75	21.28	0	90	0	90
71	75	0	3	1	0	0	1	0	1	0	0	1	2	1	1	8.4	5	2.5	2	81.2	203	40.6	24.17	0	90	0	90
72	66	1	2	0	1	0	0	0	1	0	0	1	2	2	0	5.9	4.5	0.8	5.63	197.5	158	35.11	26.78	0	90	0	90
73	59	1	4	1	0	0	0	1	1	1	0	1	5	4	1	6.7	4.78	1.33	3.59	126.32	168	35.15	25.07	0	90	0	90
74	64	0	3	1	0	1	0	0	1	0	0	1	2	1	1	6.6	3.7	2.3	1.61	112.17	258	69.73	39.09	0	90	0	90
75	76	1	2	1	0	0	0	0	1	1	0	1	4	3	1	4.6	3	0.9	3.33	193.33	174	58	37.83	0	90	0	90
76	80	0	2	1	0	0	1	1	1	1	0	1	10	4	6	6.6	4.2	1.7	2.47	91.76	156	37.14	23.64	0	90	0	90
77	80	1	4	0	0	0	0	0	1	1	0	1	4	4	0	10.31	7.9	2.07	3.82	85.51	177	22.41	17.17	0	90	0	90
78	82	1	2	1	0	0	0	0	1	0	0	1	1	4	2	4.9	2.94	1.44	2.04	97.22	140	47.62	28.57	0	90	0	90
79	59	1	2	1	0	0	0	0	1	1	0	1	3	3	2	5.8	3.6	1.2	3	207.5	249	69.17	42.93	0	90	0	90
80	64	1	2	1	0	0	0	0	1	1	1	1	8	4	1	5.35	3.27	1.45	2.26	143.45	208	63.61	38.88	0	90	0	90
81	45	1	3	1	0	0	0	0	1	0	0	1	6	4	1	7.8	6	1.3	4.62	89.23	116	19.33	14.87	0	90	0	90
82	82	0	2	1	0	0	1	0	1	1	0	1	10	4	4	10.4	6.7	2.8	2.39	53.21	149	22.24	14.33	0	90	0	90
83	69	1	3	1	0	0	0	0	1	0	0	1	3	1	1	6	3.3	1.8	1.83	112.78	203	61.52	33.83	0	90	0	90
84	53	1	4	0	0	0	0	0	1	0	0	1	0	1	0	6.9	4.4	1.9	2.32	89.47	170	38.64	24.64	0	90	0	90
85	64	1	3	1	1	0	0	0	1	0	0	1	1	2	1	4.5	3	0.9	3.33	126.67	114	38	25.33	0	90	0	90
86	67	1	2	1	1	0	0	0	1	0	0	1	13	4	0	6.67	4.1	1.7	2.41	134.12	228	55.61	34.18	0	90	0	90
87	93	0	2	0	0	0	0	0	1	0	0	1	0	2	1	9.9	6.8	2.1	3.24	176.19	370	54.41	37.37	0	90	0	90
88	54	1	4	0	0	0	0	0	1	1	0	1	0	1	1	6.1	3.8	1.7	2.24	88.82	151	39.74	24.75	0	90	0	90
89	66	1	2	0	1	0	0	0	1	1	0	1	3	4	2	4.9	2.9	0.8	3.63	251.25	201	69.31	41.02	0	90	0	90
90	49	1	3	0	0	0	0	0	1	0	0	1	32	5	3	9.4	7.3	1.5	4.87	93.33	140	19.18	14.89	0	90	0	90
91	75	1	3	0	0	0	0	1	1	1	0	1	19	4	5	7.26	5.72	0.94	6.09	194.68	183	31.99	25.21	0	90	0	90
92	70	1	4	1	0	0	0	0	1	0	0	1	3	1	0	5.4	3	1.6	1.88	115	184	61.33	34.07	0	90	0	90
93	57	1	4	1	0	0	0	0	1	0	0	1	3	3	1	8.84	6.38	1.95	3.27	133.33	260	40.75	29.41	0	90	0	90
94	55	1	3	1	0	0	0	0	1	1	0	1	2	4	2	6	3.8	1.6	2.38	118.13	189	49.74	31.5	0	90	0	90
95	29	1	3	1	0	0	0	0	1	1	0	1	5	4	2	7.81	5.31	1.84	2.89	158.7	292	54.99	37.39	0	90	0	90
96	24	1	3	0	0	0	0	0	1	0	0	1	0	0	0	11.4	5.3	4.8	1.1	35.83	172	32.45	15.09	0	90	0	90
97	74	1	3	1	0	0	0	0	1	1	0	1	7	4	4	7.11	5.38	1.04	5.17	280.77	292	54.28	41.07	0	90	0	90
98	54	1	2	1	0	0	0	0	1	0	0	1	2	2	3	7.6	3.6	2.9	1.24	52.41	152	42.22	20	0	90	0	90
99	57	1	2	0	0	0	0	0	1	1	0	1	1	1	1	6.3	3	2.5	1.2	85.2	213	71	33.81	0	90	0	90
100	61	1	2	1	0	0	0	0	1	1	0	1	5	3	1	8.53	6.06	2.02	3	90.59	183	30.2	21.45	0	90	0	90
101	62	1	2	0	0	0	0	0	1	0	0	1	0	1	1	7.3	5.7	0.8	7.13	161.25	129	22.63	17.67	0	90	0	90
102	85	0	2	1	1	0	0	0	1	0	0	1	3	3	1	6.2	2.8	2.5	1.12	49.6	124	44.29	20	0	90	0	90
103	76	0	2	1	1	0	0	0	1	0	0	1	5	4	2	9.2	6.1	2.1	2.9	91.9	193	31.64	20.98	0	90	0	90
104	62	1	4	1	1	1	0	0	1	1	0	1	5	2	1	8.57	6.61	1.3	5.08	175.38	228	34.49	26.6	0	90	0	90
105	86	1	3	1	0	0	0	0	1	0	0	1	6	4	5	7.4	4.8	1.8	2.67	77.22	139	28.96	18.78	0	90	0	90
106	81	0	1	1	1	0	1	0	1	0	0	1	16	5	2	11.5	9.5	1.3	7.31	209.23	272	28.63	23.65	0	90	0	90
107	54	1	2	1	1	0	0	0	1	1	0	1	2	1	1	6.3	3.8	1.7	2.24	140	238	62.63	37.78	0	90	0	90
108	87	0	2	0	1	1	0	0	1	1	0	1	4	3	4	4.4	2.5	1.2	2.08	119.17	143	57.2	32.5	0	90	0	90
109	84	0	2	0	0	0	1	1	0	1	0	1	12	4	5	6.2	4.1	1.7	2.41	69.41	118	28.78	19.03	0	90	0	90
110	72	0	1	1	1	0	1	0	1	1	0	1	21	5	4	4.1	2.6	1	2.6	181	181	69.62	44.15	0	90	0	90
111	62	1	2	1	0	1	0	0	1	0	0	1	3	3	1	6.7	4.5	1.5	3	128	192	42.67	28.66	0	90	0	90
112	70	1	2	1	0	0	0	0	1	0	0	1	0	1	0	8.9	4.6	3	1.53	68.33	205	44.57	23.03	0	90	0	90
113	78	1	2	1	0	0	0	0	1	0	0	1	5	4	1	8.6	4.3	3.4	1.26	72.65	247	57.44	28.72	0	90	0	90
114	46	1	3	1	0	0	0	0	1	0	0	1	3	2	1	7.3	4.3	2	2.15	101	202	46.98	27.67	0	90	0	90
115	67	1	4	0	0	0	0	0	1	0	0	1	4	2	2	7.2	3.9	2.4	1.63	73.75	177	45.38	24.58	0	90	0	90
116	77	0	2	0	1	0	0	0	1	0	0	1	4	1	1	7.32	5.7	1.16	4.91	250	290	50.88	39.62	0	90	0	90
117	51	0	3	0	0	0	0	0	1	0	0	1	4	4	4	9.6	5.2	2.1	2.48	145.24	305	58.65	31.77	0	90	1	90
118	81	1	3	1	0	0	0	0	1	0	0	1	0	1	1	7.1	5.5	1.1	5	110.91	122	22.18	17.18	0	90	0	90
119	55	1	4	1	0	0	1	0	1	0	0	1	3	2	0	6.31	3.58	1.89	1.89	138.1	261	72.91	41.36	0	90	0	90
120	57	1	4	0	0	1	0	0	1	1	0	1	3	4	2	6.55	4.04	2.13	1.9	145.07	309	76.49	47.18	0	90	0	90
121	52	1	2	1	1	0	0	0	1	0	0	1	2	3	1	9.3	6.6	1.7	3.88	162.94	277	41.97	29.78	0	90	0	90
122	87	1	2	1	1	0	0	0	1	1	0	1	2	3	2	6.5	3.7	1.4	2.64	127.14	178	48.11	27.38	0	90	0	90
123	63	1	2	1	0	0	0	0	1	1	0	1	4	1	2	6.9	3.7	2.6	1.42	87.69	228	61.62	33.04	0	90	0	90
124	61	1	2	1	1	0	0	0	1	1	0	1	6	4	3	10.9	8.1	1.9	4.26	111.58	212	26.17	19.45	0	90	0	90
125	75	0	3	1	0	0	0	1	0	1	0	1	13	5	5	7.8	5.7	1.3	4.38	163.85	213	37.37	27.31	0	90	0	90
126	62	1	3	1	1	0	0	1	0	0	0	1	4	4	6	10.7	7	2.5	2.8	56.8	142	20.29	13.27	0	90	0	90
127	73	1	2	1	0	0	0	0	1	0	0	1	0	1	1	5	2.9	1.5	1.93	86.67	130	44.83	26	0	90	0	90
128	52	1	2	1	0	0	0	0	1	0	0	1	4	2	1	7.2	4.2	2	2.1	87.5	175	41.67	24.31	0	90	0	90
129	51	0	2	1	1	0	0	0	1	0	0	1	3	3	0	9.04	6.05	1.68	3.6	117.86	198	32.73	21.9	0	90	0	90
130	51	1	4	0	0	0	0	0	1	1	0	0	2	1	1	6.8	4.6	1.76	2.61	98.3	173	37.61	25.44	0	90	0	90
131	64	1	4	1	1	0	0	0	1	0	0	1	4	3	1	5.3	2.7	1.9	1.42	73.16	139	51.48	26.23	0	90	0	90
132	55	0	4	1	1	0	0	0	1	0	0	1	4	3	1	8.6	6.2	1.6	3.88	111.88	179	28.87	20.81	0	90	0	90
133	41	1	3	1	0	0	0	0	1	1	0	1	2	1	1	4.9	2.5	1.8	1.39	94.44	170	68	34.69	0	90	0	90
134	82	1	3	1	0	0	0	0	1	0	0	1	2	2	1	4.3	2.6	1.2	2.17	139.17	167	64.23	38.84	0	90	1	14
135	59	1	3	0	0	0	1	0	0	0	0	1	14	4	2	5.7	4	1.2	3.33	158.33	190	47.5	33.33	0	90	0	90
136	56	1	3	1	1	0	0	0	1	0	0	1	1	1	0	6.6	3.7	2.2	1.68	63.18	139	37.57	21.06	0	90	0	90
137	69	1	1	0	1	0	0	1	1	1	0	1	5	3	1	6.6	4.27	1.61	2.65	116.77	188	44.03	28.48	0	90	0	90
138	66	1	3	1	1	0	0	0	1	0	0	1	1	2	1	7	3.8	1.9	2	83.68	159	41.84	22.71	0	90	0	90
139	61	1	3	1	1	0	0	0	1	0	0	1	3	2	1	8.5	6.1	1.6	3.81	90.63	145	23.77	17.06	0	90	0	90
140	84	0	2	1	1	0	1	1	1	1	0	1	3	4	2	4.07	2.39	1.42	1.68	95.07	135	56.49	33.17	0	90	0	90
141	54	1	3	1	0	0	0	0	1	1	0	1	3	1	1	5.7	3.1	1.8	1.72	125.56	226	72.9	39.65	0	90	0	90
142	34	0	4	1	0	1	0	0	1	0	0	1	3	1	1	6.4	4.6	1.1	4.18	162.73	179	38.91	27.97	0	90	0	90
143	75	1	3	1	0	0	1	0	1	0	0	1	2	4	1	5.7	2.5	2.3	1.09	79.57	183	73.2	32.11	0	90	0	90
144	62	1	4	1	0	0	0	0	1	1	0	1	7	2	1	6.6	4	1.7	2.35	107.06	182	45.5	27.58	0	90	0	90
145	66	0	4	0	0	0	0	0	1	0	0	1	0	1	0	4.4	2.6	1.4	1.86	117.86	165	63.46	37.5	0	90	0	90
146	56	1	2	1	1	0	0	0	1	1	0	1	1	1	1	6.36	4.24	1.71	2.48	158.48	271	63.92	42.61	0	90	0	90
147	49	1	2	0	0	0	0	0	1	1	0	1	7	4	3	5.7	3.4	1.5	2.27	99.33	149	43.82	26.14	0	90	0	90
148	64	1	3	1	0	0	0	0	1	1	0	1	2	1	2	6.85	4.99	1.34	3.72	130.6	175	35.07	25.55	0	90	0	90
149	24	1	2	1	0	0	0	0	1	1	0	1	3	2	0	11.3	8.1	2	4.05	97	194	23.95	17.17	0	90	0	90
150	55	1	2	1	1	0	0	0	1	1	0	1	8	4	1	9.27	6.64	2.03	3.27	103.45	210	31.63	22.65	0	90	0	90
151	69	0	4	1	1	0	0	0	1	0	0	1	0	1	0	4.4	2.8	1.25	2.24	190.4	238	85	54.09	0	90	0	90
152	77	1	4	0	1	0	1	0	1	0	0	1	3	4	1	5.1	2.9	1.5	1.93	84.67	127	43.79	24.9	0	90	0	90
153	54	1	3	1	0	0	0	0	1	1	0	1	5	3	0	5.2	3	1.8	1.67	74.44	134	44.67	25.77	0	90	0	90
154	78	1	3	1	0	0	1	0	1	1	0	1	0	1	0	6.3	4.6	1	4.6	133	133	28.91	21.11	0	90	0	90
155	60	1	3	1	1	1	0	0	1	0	0	1	4	2	4	6.9	5.1	1.1	4.64	131.82	145	28.43	21.01	0	90	0	90
156	56	0	3	1	0	0	0	0	1	0	0	1	2	2	1	6.5	3.4	2.5	1.36	73.6	184	54.12	28.31	0	90	0	90
157	55	0	3	0	0	0	0	0	1	0	0	1	0	2	1	6.44	3.85	2.11	1.82	87.68	185	48.05	28.73	0	90	0	90
158	62	1	2	1	1	1	0	0	1	0	0	1	5	2	0	7.25	4.05	2.68	1.51	70.9	190	46.91	26.21	0	90	1	47
159	74	1	4	1	0	0	0	0	1	0	0	1	6	4	2	5.1	2.8	1.3	2.15	110.77	144	51.43	28.24	0	90	0	90
160	40	0	2	0	0	0	0	0	1	0	0	0	3	2	6	7.09	5.9	0.83	7.11	166.27	138	23.39	19.46	1	32	0	32
161	61	1	3	1	0	0	0	0	1	1	0	1	6	2	3	6.6	3.47	2.55	1.36	78.43	200	57.64	30.3	0	90	0	90
162	67	1	2	0	0	0	0	0	1	0	0	1	2	2	1	5.3	3.2	1.4	2.29	131.43	184	57.5	34.72	0	90	0	90
163	87	0	3	1	1	0	1	0	1	0	0	1	5	3	4	5.5	3.1	1.8	1.72	62.22	112	36.13	20.36	0	90	1	35
164	62	1	2	1	1	0	0	0	1	0	0	1	4	4	3	6.7	4.7	1.3	3.62	189.23	246	52.34	36.72	0	90	0	90
165	48	1	3	1	1	0	0	0	1	0	0	1	1	1	3	7.3	5.3	1.4	3.79	107.14	150	28.3	20.55	0	90	0	90
166	56	1	3	1	1	0	0	0	1	1	0	1	6	3	1	7.9	5.7	1	5.7	163	163	28.6	20.63	0	90	0	90
167	67	1	3	1	1	0	0	0	1	0	0	1	8	4	4	6.8	3.6	2.4	1.5	67.5	162	45	23.82	0	90	0	90
168	69	1	2	1	0	0	0	0	1	0	0	1	5	4	3	5.58	2.85	2.13	1.34	68.08	145	50.88	25.99	0	90	0	90
169	45	0	3	1	0	1	0	0	1	1	0	1	2	1	1	6.9	4.4	1.5	2.93	178	267	60.68	38.7	0	90	0	90
170	57	1	2	1	1	0	0	0	1	0	0	1	6	4	1	7.3	3.7	2.8	1.32	51.07	143	38.65	19.59	0	90	0	90
171	76	1	2	1	0	0	0	0	1	1	0	1	6	3	4	5.7	4.3	0.9	4.78	307.78	277	64.42	48.6	0	90	1	41
172	62	1	2	1	0	0	0	0	1	1	0	0	8	3	1	8.4	4.2	3.3	1.27	60.3	199	47.38	23.69	0	90	0	90
173	53	1	3	1	1	0	0	0	1	1	0	1	8	4	3	8.7	5.9	2.1	2.81	114.29	240	40.68	27.59	0	90	0	90
174	78	0	2	1	1	0	1	0	1	1	0	1	2	1	1	8.1	5.5	1.8	3.06	118.33	213	38.73	26.3	0	90	0	90
175	81	1	3	1	1	0	0	0	1	1	0	1	3	1	4	9.61	8.11	1.28	6.34	135.16	173	21.33	18	0	90	0	90
176	84	1	3	1	0	0	0	0	1	0	0	1	4	2	0	5.2	3.3	1.3	2.54	103.08	134	40.61	25.77	0	90	0	90
177	47	1	3	1	1	0	0	0	1	0	0	1	1	2	1	7	3.2	2.9	1.1	58.62	170	53.13	24.29	0	90	0	90
178	53	0	3	1	0	0	0	0	1	0	0	1	2	2	1	5.6	3.3	1.8	1.83	142.78	257	77.88	45.89	0	90	0	90
179	67	1	4	1	1	1	0	0	1	1	0	1	4	4	1	8.02	5.35	1.95	2.74	103.59	202	37.76	25.19	0	90	0	90
180	74	1	2	0	0	0	0	0	1	0	0	1	3	3	1	7.3	4.4	2.3	1.91	76.09	175	39.77	23.97	0	90	0	90
181	84	1	3	0	1	0	1	1	1	0	0	0	2	1	3	6.4	3.9	1.8	2.17	113.89	205	52.56	32.03	0	90	0	90
182	69	1	2	1	0	0	1	0	1	1	0	1	2	2	0	8.8	7.7	0.4	19.25	432.5	173	22.47	19.66	0	90	0	90
183	68	1	3	1	0	0	0	0	1	1	0	1	3	4	1	6.4	3.9	1.8	2.17	100.56	181	46.41	28.28	0	90	0	90
184	76	1	1	1	0	0	0	0	1	0	0	1	15	4	4	11.01	8.39	1.42	5.91	194.37	276	32.9	25.07	0	90	0	90
185	42	1	2	0	0	0	0	0	1	1	0	1	7	4	3	7.9	3.9	3.3	1.18	46.97	155	39.74	19.62	0	90	0	90
186	73	1	3	1	1	0	1	0	1	1	0	1	2	1	0	8.9	6	2	3	84	168	28	18.88	0	90	0	90
187	62	1	1	1	0	0	0	0	1	1	0	1	21	5	4	11.9	9.7	1.7	5.71	243.53	414	42.68	34.79	0	90	0	90
188	74	0	3	1	1	0	0	0	1	1	0	1	12	4	3	7	4.9	1.3	3.77	199.23	259	52.86	37	0	90	0	90
189	61	1	2	1	0	0	0	0	1	1	0	1	12	4	3	11.5	9.5	1.4	6.79	195	273	28.74	23.74	0	90	0	90
190	77	0	2	1	0	0	0	0	1	0	0	1	1	1	0	4.2	2.4	1.3	1.85	146.15	190	79.17	45.24	0	90	0	90
191	62	0	3	1	0	0	0	0	1	0	0	1	1	1	1	4.5	2.4	1.6	1.5	88.75	142	59.17	31.56	0	90	0	90
192	72	1	2	1	1	0	0	0	1	0	0	1	1	1	0	7.7	5	1.9	2.63	80.53	153	30.6	19.87	0	90	0	90
193	74	1	4	1	1	0	1	0	1	0	0	1	0	4	3	9.5	7	1.6	4.38	73.13	117	16.71	12.32	0	90	0	90
194	74	1	2	1	0	0	0	0	1	1	0	1	4	4	4	4.29	3.48	0.47	7.4	229.79	108	31.03	25.17	0	90	0	90
195	43	1	4	0	0	1	0	0	1	0	0	1	3	4	3	8.2	5.2	2.1	2.48	90.48	190	36.54	23.17	0	90	0	90
196	80	1	2	1	0	0	0	0	1	1	0	1	5	4	4	7.04	5.32	1.2	4.43	198.33	238	44.74	33.81	0	90	1	32
197	70	0	4	1	0	0	0	0	1	1	0	1	19	4	5	9.8	7.5	1.4	5.36	72.86	102	13.6	10.41	0	90	0	90
198	72	0	2	1	0	0	0	0	0	0	0	1	2	3	1	6.1	4.4	1.1	4	149.09	164	37.27	26.89	0	90	0	90
199	59	1	2	1	0	0	1	0	1	0	0	1	6	4	3	7.7	5.3	1.6	3.31	125	200	37.74	25.97	0	90	0	90
200	61	1	2	1	1	0	1	0	1	1	0	1	8	3	1	6.42	3.7	2.26	1.64	76.55	173	46.76	26.95	0	90	0	90
201	62	1	2	1	0	0	0	0	1	1	0	1	5	4	3	7.2	4.7	1.9	2.47	101.58	193	41.06	26.81	0	90	0	90
202	64	1	2	1	0	0	0	0	1	1	0	1	4	4	2	6.2	5	0.8	6.25	245	196	39.2	31.61	0	90	0	90
203	68	0	3	1	1	0	0	1	0	0	0	1	3	1	4	8.1	6.3	1.4	4.5	108.57	152	24.13	18.77	0	90	0	90
204	40	1	3	0	0	0	0	0	1	1	0	1	6	3	3	6.8	4.7	1.5	3.13	76.67	115	24.47	16.91	0	90	0	90
205	48	1	1	1	0	1	0	0	1	0	0	1	3	2	0	7.5	4.3	2.1	2.05	64.29	135	31.4	18	0	90	0	90
206	57	1	2	1	0	0	0	0	1	0	0	1	1	2	1	5.3	3.2	1.5	2.13	88.67	133	41.56	25.09	0	90	0	90
207	54	1	4	1	0	1	0	0	1	0	0	1	5	3	2	8.1	5	2.1	2.38	106.67	224	44.8	27.65	0	90	0	90
208	83	1	2	1	0	0	0	1	1	0	0	1	7	4	1	11.1	8.3	1.6	5.19	69.38	111	13.37	10	0	90	0	90
209	58	1	4	1	0	0	1	0	1	1	0	1	4	3	2	4.63	2.97	1.2	2.48	126.67	152	51.18	32.83	0	90	0	90
210	65	1	4	1	0	0	0	0	1	0	0	1	1	2	2	5.9	4.2	1.2	3.5	120	144	34.29	24.41	0	90	0	90
211	80	1	4	1	0	0	0	0	1	0	0	1	0	1	1	7.7	5	1.6	3.13	94.38	151	30.2	19.61	0	90	0	90
212	69	1	4	1	0	0	0	0	1	0	0	1	11	3	4	8.05	6.57	0.8	8.21	157.5	126	19.18	15.65	0	90	1	20
213	71	1	4	1	1	0	0	0	1	1	0	1	2	2	0	5.2	3.8	0.8	4.75	183.75	147	38.68	28.27	0	90	1	22
214	54	1	2	0	0	0	0	0	1	1	0	1	3	3	0	5.3	3.75	1.16	3.23	176.72	205	54.67	38.68	0	90	0	90
215	67	0	3	0	0	1	0	1	1	0	0	1	3	1	1	5.1	3.1	1.1	2.82	160.91	177	57.1	34.71	0	90	0	90
216	75	1	2	1	0	0	0	0	0	0	0	0	21	5	4	7.4	5.9	0.8	7.38	273.75	219	37.12	29.59	0	90	0	90
217	80	0	2	1	0	0	0	0	1	0	0	1	5	1	1	8.1	5.7	1.5	3.8	111.33	167	29.3	20.62	0	90	0	90
218	89	0	2	1	0	0	1	0	1	1	1	1	18	4	6	8.7	5.5	2.3	2.39	49.13	113	20.55	12.99	0	90	0	90
219	57	0	3	1	1	0	0	0	1	0	0	1	3	4	4	5.9	3	2.2	1.36	53.18	117	39	19.83	0	90	0	90
220	76	0	3	1	0	0	0	0	1	0	0	1	5	3	0	7.2	4.6	1.8	2.56	194.44	350	76.09	48.61	0	90	0	90
221	54	1	2	1	1	0	0	0	1	1	0	1	8	4	2	10.3	8	1.2	6.67	253.33	304	38	29.51	0	90	0	90
222	57	0	4	0	1	0	1	0	1	1	0	1	5	4	3	4.7	2.3	1.9	1.21	88.95	169	73.48	35.96	0	90	0	90
223	66	1	4	1	1	0	0	0	1	0	0	1	1	1	1	5.4	3.3	1.5	2.2	114	171	51.82	31.67	0	90	0	90
224	60	0	3	0	0	0	0	0	1	1	0	1	1	3	1	7.71	6.93	0.7	9.9	232.86	163	23.52	21.14	0	90	0	90
225	65	0	3	1	0	0	0	0	1	1	0	1	4	4	4	7.8	4.7	2.4	1.96	125.83	302	64.26	38.72	0	90	0	90
226	68	0	4	1	0	0	0	0	1	1	0	1	0	4	0	7.6	4.9	2	2.45	95.5	191	38.98	25.13	0	90	0	90
227	63	1	1	1	0	0	0	0	1	0	0	1	12	4	4	8.7	7	0.8	8.75	253.75	203	29	23.33	0	90	0	90
228	78	0	3	1	1	0	0	0	1	0	0	1	2	1	0	5.1	3.4	1.2	2.83	175.83	211	62.06	41.37	0	90	0	90
229	67	0	2	1	1	0	0	0	1	1	0	1	4	3	3	6.3	4.3	1.7	2.53	149.41	254	59.07	40.32	0	90	0	90
230	79	0	2	0	0	0	0	0	1	1	0	1	4	1	1	6.4	5.2	0.7	7.43	411.43	288	55.38	45	0	90	0	90
231	65	1	3	1	0	0	0	0	1	1	0	1	1	1	1	8.3	5.4	1.9	2.84	99.47	189	35	22.77	0	90	0	90
232	69	0	2	0	1	0	0	0	1	0	0	1	4	3	3	11.4	9.7	1.2	8.08	115	138	14.23	12.11	0	90	0	90
233	59	1	3	1	1	0	1	0	1	1	1	1	2	3	3	8.4	5.2	1.7	3.06	147.65	251	48.27	29.88	0	90	0	90
234	37	1	4	1	0	0	0	0	1	0	0	1	0	1	1	11.6	7.9	2	3.95	165.5	331	41.9	28.53	0	90	0	90
235	56	1	3	1	1	0	0	0	1	1	0	1	4	3	1	7.18	4.45	1.97	2.26	70.56	139	31.24	19.36	0	90	0	90
236	79	1	2	1	0	0	1	0	1	0	0	1	1	1	1	6	3.1	1.4	2.21	90.71	127	40.97	21.17	0	90	0	90
237	67	1	2	0	1	0	0	0	1	0	0	1	7	4	4	8.3	6	1.4	4.29	176.43	247	41.17	29.76	0	90	0	90
238	68	0	4	1	1	0	1	0	1	0	0	1	4	2	1	5.8	4.7	1	4.7	149	149	31.7	25.69	0	90	0	90
239	71	1	3	0	0	0	0	0	1	0	0	1	2	3	0	6.2	4.1	1.2	3.42	125	150	36.59	24.19	0	90	0	90
240	80	1	2	0	0	0	0	0	1	1	0	1	2	2	1	7.6	3.4	2.2	1.55	78.64	173	50.88	22.76	0	90	0	90
241	53	1	3	1	0	0	0	0	1	1	1	1	5	4	2	7.5	4.9	1.6	3.06	143.75	230	46.94	30.67	0	90	0	90
242	91	0	4	0	0	0	1	1	1	0	0	1	0	1	1	6.3	4.22	1.7	2.48	117.65	200	47.39	31.75	0	90	0	90
243	63	1	3	1	0	0	0	0	1	1	0	1	12	4	3	7.39	5.33	1.59	3.35	106.29	169	31.71	22.87	0	90	0	90
244	81	0	2	1	0	0	0	0	1	1	0	1	4	1	1	9.62	6.45	2.64	2.44	81.82	216	33.49	22.45	0	90	0	90
245	77	1	3	1	0	0	1	0	1	0	0	1	7	4	3	6.93	5.03	1.47	3.42	108.84	160	31.81	23.09	0	90	0	90
246	60	1	3	1	1	0	0	0	1	1	0	1	3	1	0	7.5	5.72	1.07	5.35	116.82	125	21.85	16.67	0	90	0	90
247	61	1	3	1	0	0	0	0	1	1	1	1	15	5	4	9.7	8	0.7	11.43	541.43	379	47.38	39.07	0	90	0	90
248	70	1	2	1	0	0	0	0	1	0	0	1	1	1	0	6.6	4	1.9	2.11	126.32	240	60	36.36	0	90	0	90
249	57	1	2	1	0	0	0	0	1	0	0	1	3	2	1	4.7	2.6	1.6	1.63	70.63	113	43.46	24.04	0	90	0	90
250	86	0	2	1	0	0	1	1	1	1	0	1	6	4	2	7.1	6.3	0.6	10.5	168.33	101	16.03	14.23	0	90	0	90
251	69	1	2	1	1	0	0	0	1	0	0	1	0	1	0	5.2	3.6	1	3.6	131	131	36.39	25.19	0	90	0	90
252	64	1	3	1	1	0	0	0	1	0	0	1	1	2	1	4.9	3.2	1.2	2.67	97.5	117	36.56	23.88	0	90	0	90
253	68	0	4	1	1	0	0	0	1	0	0	1	4	3	1	6.2	3.7	1.7	2.18	125.29	213	57.57	34.35	0	90	0	90
254	24	1	3	0	0	0	0	0	1	0	1	1	6	4	0	9.33	6.09	2.43	2.51	132.92	323	53.04	34.62	0	90	0	90
255	84	0	4	1	0	0	0	0	1	0	0	1	0	4	0	6.9	4.9	1.5	3.27	171.33	257	52.45	37.25	0	90	0	90
256	61	1	4	1	0	0	0	0	0	0	0	1	1	1	1	6.7	4.4	1.5	2.93	172	258	58.64	38.51	0	90	0	90
257	67	1	2	1	1	0	1	0	1	0	0	1	6	3	5	11.52	9.52	1.47	6.48	117.01	172	18.07	14.93	0	32	0	90
258	71	1	2	1	0	0	0	0	1	0	0	1	0	4	1	6.4	1.8	0.7	2.57	190	133	73.89	20.78	0	90	0	90
259	58	1	2	1	1	0	0	0	1	1	0	1	2	2	1	7.4	5.2	1.2	4.33	120	144	27.69	19.46	0	90	0	90
260	83	1	3	0	0	0	0	0	1	0	0	1	4	3	0	5.5	3.4	1.3	2.62	123.08	160	47.06	29.09	0	90	0	90
261	83	0	4	1	1	0	1	0	1	0	0	1	3	2	0	8.2	5.2	2.3	2.26	125.65	289	55.58	35.24	0	90	0	90
262	72	0	3	1	0	0	0	0	0	1	0	1	13	2	5	6.8	5.3	1	5.3	120	120	22.64	17.65	0	90	0	90
263	57	1	3	1	0	0	0	0	1	0	0	1	2	1	0	7.8	4.9	1.9	2.58	90	171	34.9	21.92	0	90	0	90
264	70	0	3	1	0	0	0	0	1	0	0	1	4	2	1	7.2	4.1	2.4	1.71	69.58	167	40.73	23.19	0	90	0	90
265	45	1	2	0	1	0	0	0	1	1	0	1	4	2	1	10.66	8.32	1.84	4.52	115.76	213	25.6	19.98	0	90	0	90
266	53	1	4	1	0	0	0	0	1	1	0	1	3	4	1	10.2	7.1	2.1	3.38	90.48	190	26.76	18.63	0	90	0	90
267	85	1	2	1	0	0	0	1	1	1	0	1	2	2	1	7.24	5.77	1.09	5.29	138.53	151	26.17	20.86	0	90	0	90
268	59	1	3	1	0	0	0	0	1	1	0	1	1	1	1	6.5	3.8	1.9	2	108.42	206	54.21	31.69	0	90	0	90
269	78	1	3	1	0	0	0	0	1	0	0	1	4	3	1	4.7	2.9	1.1	2.64	124.55	137	47.24	29.15	0	90	0	90
270	60	1	4	0	0	0	0	0	1	0	0	1	3	4	0	5.7	3.1	2	1.55	71.5	143	46.13	25.09	0	90	0	90
271	67	1	2	1	0	0	0	0	1	1	0	1	1	1	0	7.2	4.3	2.1	2.05	65.71	138	32.09	19.17	0	90	0	90
272	82	0	3	1	0	0	1	0	1	0	0	1	3	3	1	6.3	5.5	0.3	18.33	520	156	28.36	24.76	0	90	0	90
273	71	1	3	1	1	0	0	0	1	0	0	1	6	3	1	5.9	4.2	1.2	3.5	139.17	167	39.76	28.31	0	90	0	90
274	72	1	2	1	1	0	0	0	1	0	0	1	6	3	1	5.77	3.25	2.04	1.59	88.24	180	55.38	31.2	0	90	0	90
275	70	0	2	0	1	1	0	0	1	1	0	1	2	3	1	4.6	2.1	2	1.05	89	178	84.76	38.7	0	90	0	90
276	47	1	4	1	0	0	0	0	1	1	0	1	2	3	2	7.04	3.79	1.8	2.11	78.33	141	37.2	20.03	0	90	0	90
277	84	1	3	1	1	0	1	0	1	0	0	1	6	4	3	5.7	3.7	1.5	2.47	75.33	113	30.54	19.82	0	90	0	90
278	56	1	3	1	0	0	0	0	1	1	0	1	3	2	1	9.63	8.45	0.82	10.3	341.46	280	33.14	29.08	0	90	0	90
279	52	0	3	0	0	0	1	0	1	0	0	1	3	2	1	5.3	2.7	1.9	1.42	72.11	137	50.74	25.85	0	90	0	90
280	62	0	2	1	0	0	0	0	1	0	0	1	6	4	2	9.4	6.4	2.4	2.67	71.25	171	26.72	18.19	0	90	0	90
281	63	1	4	1	0	0	0	0	1	0	0	1	7	4	4	8.5	6.7	0.9	7.44	250	225	33.58	26.47	0	90	0	90
282	54	0	4	0	0	0	0	0	1	0	0	1	2	3	1	5.7	3.2	1.9	1.68	80	152	47.5	26.67	0	90	0	90
283	63	1	3	0	0	0	0	0	1	1	0	1	2	1	0	5.96	4.04	1.48	2.73	138.51	205	50.74	34.4	0	90	0	90
284	61	1	1	1	0	0	0	0	1	0	0	1	3	4	2	6.14	4.73	0.94	5.03	275.53	259	54.76	42.18	0	90	1	22
285	85	1	2	1	1	0	0	0	1	1	1	1	8	4	0	8.6	5.5	2.3	2.39	66.52	153	27.82	17.79	0	90	0	90
286	66	1	2	1	0	0	0	0	1	1	0	1	1	2	2	6.3	4.2	1.5	2.8	89.33	134	31.9	21.27	0	90	0	90
287	69	1	4	1	0	0	0	0	1	0	0	1	2	2	2	4.7	2.7	1.5	1.8	98.67	148	54.81	31.49	0	90	0	90
288	62	1	3	1	1	0	0	0	1	0	0	1	1	1	0	6.1	3.3	1.46	2.26	92.47	135	40.91	22.13	0	90	0	90
289	78	0	3	0	1	1	0	0	1	1	0	1	3	3	2	6.87	3.89	2.15	1.81	93.02	200	51.41	29.11	0	90	0	90
290	50	1	2	0	0	1	0	0	1	1	0	1	2	3	1	7.18	3.94	2.6	1.52	45.77	119	30.2	16.57	0	90	0	90
291	62	0	3	1	1	0	0	0	1	0	0	1	9	4	2	5.1	2.8	1.8	1.56	58.33	105	37.5	20.59	0	90	0	90
292	54	1	3	1	0	0	0	0	1	1	0	1	6	4	2	7.9	5.2	2	2.6	78	156	30	19.75	0	90	0	90
293	88	0	2	1	0	0	0	0	1	1	0	1	7	4	4	8.2	6.81	1.09	6.25	135.78	148	21.73	18.05	0	90	0	90
294	84	0	3	1	1	0	0	0	1	0	0	1	1	2	6	5.4	3.7	0.9	4.11	118.89	107	28.92	19.81	1	12	0	12
295	72	0	4	1	1	0	0	0	1	1	0	1	5	1	2	7.3	4.1	2.5	1.64	78.8	197	48.05	26.99	0	90	0	90
296	75	1	3	1	1	0	0	0	1	0	0	1	4	3	1	5.5	3.5	1.4	2.5	111.43	156	44.57	28.36	0	90	0	90
297	53	1	2	1	1	0	0	0	1	0	0	1	10	3	5	7.9	6.9	0.4	17.25	530	212	30.72	26.84	0	90	0	90
298	87	1	4	1	0	0	1	0	1	1	0	1	8	4	6	8.9	6.6	1.2	5.5	104.17	125	18.94	14.04	1	13	0	13
299	75	1	2	0	1	0	0	0	1	0	0	1	1	1	0	6.4	3.5	2.1	1.67	84.76	178	50.86	27.81	0	90	0	90
300	69	0	2	1	1	0	0	0	1	1	0	1	5	3	2	4.1	2.1	1.5	1.4	92	138	65.71	33.66	0	90	0	90
301	84	1	4	1	1	0	0	0	1	0	0	1	0	1	0	5.3	3	1.7	1.76	92.35	157	52.33	29.62	0	90	0	90
302	81	1	3	1	0	0	1	1	1	1	0	1	1	4	1	4.82	3.21	1	3.21	158	158	49.22	32.78	0	90	0	90
303	71	1	2	1	0	0	0	0	1	1	0	1	2	1	0	5.82	3.31	1.9	1.74	88.42	168	50.76	28.87	0	90	0	90
304	70	1	2	1	1	0	0	0	1	0	0	1	3	4	2	6.3	4.7	1.1	4.27	126.36	139	29.57	22.06	0	90	0	90
305	74	1	3	1	1	0	0	1	1	1	0	1	20	5	3	7.42	5.13	1.76	2.91	58.52	103	20.08	13.88	0	90	0	90
306	58	1	2	0	1	0	0	0	1	0	1	1	5	2	4	8.7	2.37	0.52	4.56	561.54	292	123.21	33.56	0	90	0	90
307	66	0	2	0	1	0	0	0	1	0	0	1	1	1	0	6.2	2.8	3	0.93	58.67	176	62.86	28.39	0	90	0	90
308	66	0	3	1	0	0	0	0	1	0	0	1	4	3	1	4.9	3.2	1.2	2.67	98.33	118	36.88	24.08	0	90	0	90
309	84	0	3	1	0	0	1	1	1	1	0	1	14	4	6	6.9	5	0.8	6.25	157.5	126	25.2	18.26	1	19	0	19
310	60	0	3	1	0	0	1	0	1	0	0	1	6	3	1	4.5	2.8	1.1	2.55	220	242	86.43	53.78	0	90	0	90
311	93	1	4	0	0	0	1	1	1	0	0	1	12	4	4	7.7	5.5	1.2	4.58	127.5	153	27.82	19.87	0	90	0	90
312	60	1	3	0	0	0	0	0	1	0	0	0	5	3	2	8.1	5.3	2.2	2.41	73.64	162	30.57	20	0	90	0	90
313	56	1	4	1	1	0	0	0	1	0	0	1	3	2	0	11.5	6.4	3.6	1.78	45.28	163	25.47	14.17	0	90	0	90
314	60	1	2	1	1	0	0	0	1	0	0	1	9	4	3	6.8	4.9	1.2	4.08	93.33	112	22.86	16.47	0	90	0	90
315	65	1	4	1	1	0	0	0	1	0	0	1	7	1	1	6.5	5.4	0.6	9	223.33	134	24.81	20.62	0	90	0	90
316	56	0	3	1	0	0	0	0	1	0	0	1	2	1	0	4.5	2.9	1.3	2.23	91.54	119	41.03	26.44	0	90	0	90
317	76	1	3	1	0	0	0	1	1	0	1	1	8	4	1	5.4	4.12	0.92	4.48	143.48	132	32.04	24.44	0	90	0	90
318	60	1	3	1	1	1	0	0	1	0	0	1	2	1	0	8	5.1	2.2	2.32	108.64	239	46.86	29.88	0	90	0	90
319	80	1	3	1	1	0	1	0	1	1	0	1	7	4	4	4.02	2.77	0.87	3.18	175.86	153	55.23	38.06	0	90	0	90
320	66	1	3	1	0	0	0	0	1	0	0	1	4	4	0	8.7	6.2	1.7	3.65	132.35	225	36.29	25.86	0	90	0	90
321	74	0	4	0	0	0	0	0	1	1	0	1	3	1	0	5.22	2.98	2.01	1.48	107.46	216	72.48	41.38	0	90	0	90
322	57	1	3	1	0	0	0	0	1	1	0	1	1	1	1	9.15	6.31	2.2	2.87	112.27	247	39.14	26.99	0	90	0	90
323	65	0	3	1	1	0	0	0	1	0	0	1	6	3	4	5.64	2.99	2.27	1.32	59.47	135	45.15	23.94	0	90	1	58
324	80	1	2	1	0	0	0	0	1	0	0	1	3	2	1	6.4	4.2	1.5	2.8	75.33	113	26.9	17.66	0	90	0	90
325	76	1	3	1	0	0	0	0	1	1	0	1	6	3	0	7.3	5.5	0.9	6.11	198.89	179	32.55	24.52	0	90	0	90
326	83	0	4	0	1	1	0	0	1	0	0	1	3	4	1	6.6	4.4	1.6	2.75	106.25	170	38.64	25.76	0	90	0	90
327	56	1	3	0	0	0	0	0	1	1	0	1	1	1	1	7.28	4.24	2.38	1.78	76.89	183	43.16	25.14	0	90	0	90
328	85	0	4	0	1	0	0	0	1	1	0	1	5	4	3	4.98	2.34	2.28	1.03	128.07	292	124.79	58.63	0	90	0	90
329	55	1	3	1	0	0	0	1	1	0	0	1	3	4	0	6.2	4	1.5	2.67	86	129	32.25	20.81	0	90	0	90
330	87	1	2	1	0	0	0	1	1	1	0	1	6	2	3	8.62	5.38	2.46	2.19	101.22	249	46.28	28.89	0	90	0	90
331	41	0	3	0	0	0	0	0	1	1	0	1	4	3	0	10.35	1.78	0.5	3.56	616	308	173.03	29.76	0	90	0	90
332	64	0	2	1	0	0	0	0	0	1	0	1	2	1	1	6.5	4.3	1.4	3.07	142.86	200	46.51	30.77	0	90	0	90
333	71	0	3	1	1	0	0	0	1	1	0	1	10	3	3	7.3	5.2	1.5	3.47	144	216	41.54	29.59	0	90	0	90
334	57	1	3	1	1	0	0	0	1	0	0	1	0	2	0	7.9	5.1	2.2	2.32	86.82	191	37.45	24.18	0	90	0	90
335	78	0	2	1	1	0	0	0	1	1	0	1	2	1	1	9.34	8.34	0.63	13.24	196.83	124	14.87	13.28	0	90	0	90
336	80	0	2	1	0	0	1	1	1	1	0	1	5	4	0	5.4	3.8	1.1	3.45	140.91	155	40.79	28.7	0	90	0	90
337	49	0	2	0	0	0	0	0	1	0	0	1	2	3	0	6	3.3	1.9	1.74	108.42	206	62.42	34.33	0	90	0	90
338	65	0	3	1	1	0	0	0	1	0	0	1	4	3	0	7	5.1	1.5	3.4	131.33	197	38.63	28.14	0	90	0	90
339	79	1	3	1	0	0	0	0	1	0	0	1	1	1	6	5.3	3	0.9	3.33	122.22	110	36.67	20.75	1	13	0	13
340	58	0	3	1	0	0	0	0	1	0	0	1	1	4	0	5.3	3.3	1.5	2.2	92	138	41.82	26.04	0	90	0	90
341	72	1	2	0	1	0	0	0	1	1	0	1	5	3	1	5.4	3.43	1.47	2.33	140.14	206	60.06	38.15	0	90	0	90
342	68	0	3	1	1	0	0	0	1	1	0	1	5	4	1	5	2.5	2.1	1.19	103.33	217	86.8	43.4	0	90	0	90
343	81	1	1	1	1	0	0	0	1	0	0	1	20	5	5	8.88	7.46	0.77	9.69	228.57	176	23.59	19.82	0	90	0	90
344	74	1	4	1	1	0	0	0	1	0	0	1	0	2	1	7.1	4.2	1.9	2.21	110.53	210	50	29.58	0	90	0	90
345	61	1	3	1	0	0	0	0	1	0	0	1	3	4	1	7.2	4.6	1.8	2.56	145	261	56.74	36.25	0	90	0	90
346	64	1	1	1	0	0	0	0	1	1	0	1	16	4	6	11.7	9.9	1.1	9	168.18	185	18.69	15.81	1	90	0	90
347	71	1	2	1	1	0	0	0	1	0	0	1	5	4	4	6.2	4.2	1.2	3.5	186.67	224	53.33	36.13	0	90	0	90
348	53	1	3	1	1	0	0	0	1	1	0	1	5	2	1	7.6	5	1.7	2.94	90	153	30.6	20.13	0	90	0	90
349	63	0	2	1	1	0	0	0	1	1	0	1	2	4	3	5.2	3	1.5	2	136.67	205	68.33	39.42	0	90	0	90
350	81	0	3	1	0	0	0	0	1	0	0	1	4	3	0	6.9	3.5	2.2	1.59	66.82	147	42	21.3	0	90	0	90
351	59	1	2	0	1	1	0	0	1	0	0	1	1	2	0	11.8	8.2	3	2.73	61.33	184	22.44	15.59	0	90	1	46
352	76	1	2	1	1	0	1	0	1	0	0	1	1	2	0	7.4	4.2	2.4	1.75	72.5	174	41.43	23.51	0	90	0	90
353	73	1	3	1	1	0	0	0	1	1	0	1	1	1	1	8	5.3	1.9	2.79	131.58	250	47.17	31.25	0	90	0	90
354	43	1	3	1	1	0	0	0	1	0	0	1	3	4	1	8.9	6.6	1.8	3.67	115	207	31.36	23.26	0	90	0	90
355	68	0	3	1	0	0	0	0	1	1	0	1	2	1	1	4.9	2.7	1.8	1.5	100	180	66.67	36.73	0	90	0	90
356	83	1	2	1	0	0	0	0	1	0	0	1	1	1	1	6.83	4.83	1.52	3.18	115.79	176	36.44	25.77	0	90	0	90
357	61	1	2	0	0	0	0	0	1	0	0	1	1	1	2	4.7	2.4	0.4	6	445	178	74.17	37.87	0	90	0	90
358	74	0	3	1	1	0	0	0	1	1	0	1	9	4	1	8.14	4.84	2.63	1.84	138.4	364	75.21	44.72	0	90	0	90
359	73	0	4	1	0	0	0	0	1	0	0	1	0	1	1	5.3	2.8	2	1.4	103.5	207	73.93	39.06	0	90	0	90
360	83	1	3	1	0	0	0	0	1	1	0	1	3	3	1	6.2	4.4	1.2	3.67	198.33	238	54.09	38.39	0	90	0	90
361	87	1	3	0	1	0	1	1	0	0	0	0	12	5	6	6.3	3.9	1.8	2.17	100.56	181	46.41	28.73	0	90	0	90
362	81	0	2	1	1	0	1	1	1	0	0	1	6	4	2	5.9	4.2	1.3	3.23	90	117	27.86	19.83	0	90	0	90
363	62	1	3	1	0	0	0	0	1	0	0	1	6	4	2	8.9	7.2	1.1	6.55	139.09	153	21.25	17.19	0	90	0	90
364	39	1	2	1	1	0	0	0	1	0	0	1	10	4	2	11	7.8	2.1	3.71	108.1	227	29.1	20.64	0	90	0	90
365	66	1	2	0	0	0	0	1	0	0	1	1	10	4	0	6	3.1	2	1.55	59	118	38.06	19.67	0	90	0	90
366	79	1	2	0	0	0	0	0	1	1	0	1	3	3	0	6	2.9	1.9	1.53	65.79	125	43.1	20.83	0	90	0	90
367	59	1	2	0	0	0	0	0	1	1	0	1	8	3	2	7.89	6.18	1.42	4.35	206.34	293	47.41	37.14	0	90	0	90
368	55	1	4	1	0	0	0	0	1	0	0	1	1	1	0	4.6	3	1	3	178	178	59.33	38.7	0	90	0	90
369	73	1	3	1	1	0	0	0	1	0	1	1	8	4	4	8.21	6.4	0.81	7.9	219.75	178	27.81	21.68	0	90	0	90
370	63	1	3	1	0	0	0	0	1	0	0	1	1	3	1	4	2.9	0.7	4.14	227.14	159	54.83	39.75	0	90	0	90
371	87	0	4	0	1	0	0	0	1	0	0	1	5	4	2	7.51	5.63	1.26	4.47	141.27	178	31.62	23.7	0	90	1	30
372	58	1	4	0	0	0	0	0	0	0	0	1	1	2	0	6.1	3.8	1.7	2.24	78.82	134	35.26	21.97	0	90	0	90
373	86	0	3	0	0	0	0	0	0	0	0	1	4	4	2	4.9	2.9	1.4	2.07	126.43	177	61.03	36.12	0	90	0	90
374	64	1	2	0	1	0	0	0	1	1	0	1	3	3	4	7.3	5.2	1.1	4.73	360	396	76.15	54.25	0	90	0	90
375	56	1	1	1	1	0	0	0	1	0	0	1	0	4	0	6.2	4	1.6	2.5	93.13	149	37.25	24.03	0	90	0	90
376	38	1	2	0	0	0	0	0	1	0	0	1	1	1	0	9.99	7.56	1.86	4.06	175.81	327	43.25	32.73	0	90	0	90
377	79	0	2	1	1	0	0	0	1	1	0	1	5	2	3	7.8	5.1	2.1	2.43	74.29	156	30.59	20	0	90	0	90
378	78	0	3	1	0	0	0	0	1	1	0	1	3	1	1	7.9	5.3	1.7	3.12	81.76	139	26.23	17.59	0	90	0	90
379	78	1	4	1	1	0	0	0	1	0	0	1	0	1	3	5.4	3.4	1.1	3.09	196.36	216	63.53	40	0	90	1	55
380	78	0	2	1	0	0	1	0	1	1	0	1	2	2	2	4.86	3.11	1.37	2.27	78.1	107	34.41	22.02	0	90	0	90
381	65	1	2	0	0	0	0	0	1	1	0	1	4	3	1	8.82	5.99	2.12	2.83	110.85	235	39.23	26.64	0	90	0	90
382	59	1	3	1	1	1	0	0	1	0	0	1	5	4	1	7.8	5.9	1	5.9	132	132	22.37	16.92	0	90	0	90
383	69	1	2	1	0	0	0	0	1	1	0	1	20	5	5	6.37	4.18	1.31	3.19	190.84	250	59.81	39.25	0	90	0	90
384	61	1	2	1	0	0	0	0	1	1	0	1	1	2	0	6.41	4.18	1.59	2.63	91.82	146	34.93	22.78	0	90	0	90
385	83	0	4	1	0	1	0	0	1	1	0	0	5	2	0	5.36	3.73	1.17	3.19	192.31	225	60.32	41.98	0	90	0	90
386	60	1	3	1	0	0	0	0	0	0	0	0	0	1	1	6.7	3.7	2.2	1.68	101.82	224	60.54	33.43	0	90	1	71
387	88	0	2	1	1	0	1	0	1	0	0	1	13	4	4	4.9	3.3	0.9	3.67	112.22	101	30.61	20.61	0	90	0	90
388	67	1	3	1	1	0	0	0	1	0	0	1	2	1	1	4.7	2.4	1.7	1.41	73.53	125	52.08	26.6	0	90	0	90
389	60	0	4	0	0	0	0	0	1	1	0	1	4	2	3	6.16	4.88	0.99	4.93	141.41	140	28.69	22.73	0	90	0	90
390	85	0	2	1	1	0	0	0	1	0	0	1	1	4	1	4.7	3.2	1	3.2	129	129	40.31	27.45	0	90	0	90
391	61	1	4	1	0	0	0	1	1	0	0	1	7	4	1	6.7	3.6	2.1	1.71	71.9	151	41.94	22.54	0	90	0	90
392	83	0	2	1	0	0	1	0	1	0	0	1	2	4	4	6.82	4.35	1.76	2.47	110.8	195	44.83	28.59	0	90	0	90
393	68	1	4	0	0	0	0	0	1	0	0	1	1	1	1	4.7	2.6	1.5	1.73	83.33	125	48.08	26.6	0	90	0	90
394	68	1	2	1	0	0	0	1	1	1	0	1	3	3	1	6.4	4.1	1.6	2.56	98.75	158	38.54	24.69	0	90	0	90
395	52	1	3	0	0	0	0	0	1	0	0	1	0	1	1	6.6	3.8	2	1.9	110.5	221	58.16	33.48	0	90	0	90
396	72	0	2	1	0	0	0	0	1	1	0	1	11	4	6	6.8	4.5	1.6	2.81	113.75	182	40.44	26.76	0	90	0	90
397	70	1	3	1	0	0	0	0	1	0	0	1	6	4	1	5.3	3.7	1	3.7	177	177	47.84	33.4	0	90	0	90
398	86	1	3	0	0	0	0	0	1	0	0	1	4	1	0	4.6	3.2	0.8	4	167.5	134	41.88	29.13	0	90	0	90
399	60	1	4	1	0	0	0	0	1	0	0	1	2	1	0	6.7	3.6	2.3	1.57	86.96	200	55.56	29.85	0	90	0	90
400	58	1	3	1	0	0	0	0	1	0	0	1	13	4	4	9.4	7.4	1.3	5.69	95.38	124	16.76	13.19	0	90	0	90
401	82	1	3	1	0	0	0	1	1	1	0	1	9	4	6	10.3	9.4	0.3	31.33	356.67	107	11.38	10.39	0	37	0	37
402	53	1	2	1	0	0	0	0	1	0	0	1	4	2	1	4.5	2.8	1.4	2	108.57	152	54.29	33.78	0	90	0	90
403	85	0	3	1	1	0	0	0	1	0	0	1	6	4	5	7.2	6.3	0.4	15.75	480	192	30.48	26.67	0	90	0	90
404	67	0	2	1	1	0	0	0	1	0	0	1	1	2	3	7.2	4.7	2.1	2.24	73.33	154	32.77	21.39	0	90	0	90
405	64	0	3	1	0	0	0	1	0	0	0	1	10	4	4	5.06	3.08	1.6	1.93	100	160	51.95	31.62	0	90	0	90
406	87	1	2	1	1	0	0	0	1	0	0	1	2	3	0	4.5	3	0.9	3.33	145.56	131	43.67	29.11	0	90	0	90
407	63	0	2	1	1	0	0	0	1	0	0	1	2	4	1	5.4	3.8	0.9	4.22	344.44	310	81.58	57.41	0	90	0	90
408	75	1	3	1	1	0	0	0	1	1	0	1	9	4	4	8.61	6.83	1.27	5.38	140.94	179	26.21	20.79	0	90	0	90
409	70	1	2	1	1	0	0	0	1	1	0	1	5	4	1	5.6	3.6	1.3	2.77	120.77	157	43.61	28.04	0	90	0	90
410	71	0	3	0	0	0	0	1	1	0	0	1	5	3	3	4.5	2.4	1.7	1.41	83.53	142	59.17	31.56	0	90	1	51
411	63	1	2	1	1	0	0	0	1	0	0	1	3	3	2	5	3.2	1.4	2.29	145	203	63.44	40.6	0	90	0	90
412	70	1	4	1	1	0	0	0	1	1	0	1	4	2	0	5.79	4.48	0.91	4.92	164.84	150	33.48	25.91	0	90	0	90
413	53	0	2	1	1	1	0	0	1	0	0	1	0	2	1	7.1	3.8	2.5	1.52	98.8	247	65	34.79	0	90	0	90
414	72	1	3	0	1	0	1	0	1	1	0	1	3	2	2	5.8	4.46	0.92	4.85	176.09	162	36.32	27.93	0	90	0	90
415	74	0	2	1	1	0	0	0	1	0	0	1	12	5	3	5.2	3.3	1.2	2.75	172.5	207	62.73	39.81	0	90	0	90
416	70	1	4	1	0	0	0	0	1	1	0	1	1	2	1	5.83	3.85	1.46	2.64	83.56	122	31.69	20.93	0	90	0	90
417	73	1	4	0	0	0	0	0	1	0	0	1	3	3	0	6.4	4.3	1.4	3.07	90.71	127	29.53	19.84	0	90	0	90
418	64	0	4	0	1	0	0	0	1	0	0	1	1	1	0	7.3	4.4	2.1	2.1	85.24	179	40.68	24.52	0	90	0	90
419	59	0	4	0	1	0	0	0	1	1	0	1	3	2	0	6.43	3.67	2.33	1.58	96.14	224	61.04	34.84	0	90	0	90
420	42	1	1	0	0	0	0	0	1	1	0	1	10	4	0	10.7	7.1	2.8	2.54	73.93	207	29.15	19.35	0	90	0	90
421	56	1	4	1	0	0	0	0	0	0	1	1	6	4	0	5.2	3.8	0.7	5.43	188.57	132	34.74	25.38	0	90	0	90
422	76	1	3	0	0	0	0	0	1	0	0	1	5	3	1	6.3	5	0.7	7.14	200	140	28	22.22	0	90	0	90
423	70	1	2	1	1	0	0	0	1	1	0	1	3	2	1	5.7	3.2	1.9	1.68	57.37	109	34.06	19.12	0	90	0	90
424	68	1	3	1	1	0	1	0	1	0	0	1	4	3	2	7.4	5.1	1.2	4.25	208.33	250	49.02	33.78	0	90	0	90
425	84	0	2	1	1	0	0	0	1	0	0	1	5	2	4	7.7	5.8	1.3	4.46	215.38	280	48.28	36.36	0	90	1	48
426	73	1	3	1	0	0	0	0	1	0	0	1	8	4	2	7.6	4.9	1.5	3.27	117.33	176	35.92	23.16	0	90	0	90
427	60	1	4	1	0	0	0	0	1	1	0	1	4	2	1	5.39	2.41	2.54	0.95	66.54	169	70.12	31.35	0	90	0	90
428	65	1	2	0	0	0	0	0	1	0	0	1	1	4	1	7.3	3.9	2.5	1.56	92.8	232	59.49	31.78	0	90	0	90
429	52	1	2	1	0	0	0	0	1	0	0	1	0	1	0	8.2	4.8	2.2	2.18	87.73	193	40.21	23.54	0	90	0	90
430	54	1	2	0	1	0	0	0	1	1	0	1	11	4	1	8.44	6.41	1.27	5.05	194.49	247	38.53	29.27	0	90	0	90
431	59	1	3	1	0	0	0	0	1	1	0	1	10	4	3	6.1	3.59	1.96	1.83	110.2	216	60.17	35.41	0	90	0	90
432	84	1	2	1	1	0	0	0	1	1	0	1	5	4	4	6.46	1.02	0.35	2.91	508.57	178	174.51	27.55	0	90	0	90
433	65	0	4	1	0	0	0	0	1	1	0	1	0	1	0	7.43	4.35	2.12	2.05	100.94	214	49.2	28.8	0	90	0	90
434	79	1	4	1	0	0	0	0	1	0	0	1	1	4	1	6.54	4.79	1.18	4.06	147.46	174	36.33	26.61	0	90	0	90
435	82	1	4	0	0	0	0	0	1	0	0	1	2	4	0	4.6	3.1	1	3.1	145	145	46.77	31.52	0	90	0	90
436	82	1	4	1	1	0	0	0	1	0	0	1	7	4	4	11.1	8.6	1.1	7.82	123.64	136	15.81	12.25	0	90	0	90
437	54	1	4	1	0	0	0	0	1	1	0	1	6	3	0	5.7	2.8	2.1	1.33	65.24	137	48.93	24.04	0	90	0	90
438	55	0	3	0	0	0	0	0	1	1	0	1	6	4	0	5	2.4	1.9	1.26	124.74	237	98.75	47.4	0	90	1	86
439	55	1	4	0	1	0	0	0	1	0	0	1	2	4	0	5.2	2.8	1.8	1.56	91.67	165	58.93	31.73	0	90	0	90
440	67	1	3	0	0	0	0	0	1	1	0	1	2	3	0	5	4	2.3	1.74	106.09	244	61	48.8	0	90	0	90
441	74	0	4	1	1	0	0	0	1	0	0	1	4	4	1	7.8	4.8	2.1	2.29	141.9	298	62.08	38.21	0	90	0	90
442	68	1	2	0	0	0	0	0	1	0	0	1	2	2	0	4.8	3.2	1.1	2.91	142.73	157	49.06	32.71	0	90	0	90
443	45	1	4	0	0	0	0	0	1	0	0	1	0	1	0	8	5.1	2	2.55	92.5	185	36.27	23.13	0	90	0	90
444	73	1	3	1	0	0	0	0	1	0	0	1	2	4	0	7.9	4.9	2	2.45	96	192	39.18	24.3	0	90	0	90
445	66	1	2	1	1	0	0	0	0	0	0	1	0	1	0	6.8	3.8	1.9	2	98.95	188	49.47	27.65	0	90	0	90
446	78	0	2	1	1	0	0	0	1	0	0	1	0	1	0	8.6	7.4	0.5	14.8	258	129	17.43	15	0	90	0	90
447	48	1	2	0	1	0	0	0	1	0	0	1	1	1	1	5.9	4.1	1.4	2.93	153.57	215	52.44	36.44	0	90	0	90
448	81	1	3	1	0	1	0	1	1	0	0	1	4	2	1	5.5	3.8	1	3.8	169	169	44.47	30.73	0	90	0	90
449	54	1	2	1	0	0	0	0	1	0	0	1	6	4	1	7.7	5.4	1.4	3.86	104.29	146	27.04	18.96	0	90	0	90
450	73	1	3	1	1	0	0	0	1	1	0	1	5	4	0	6.9	4.9	1.2	4.08	146.67	176	35.92	25.51	0	90	0	90
451	64	0	1	0	0	0	0	0	1	1	0	1	13	5	3	5.2	3.6	1.1	3.27	191.82	211	58.61	40.58	0	90	0	90
452	65	0	2	1	0	0	0	0	1	0	0	1	1	4	2	6.4	3.9	2	1.95	57	114	29.23	17.81	0	90	0	90
453	69	0	1	1	0	0	1	0	1	0	0	1	11	4	6	7.8	5.5	1.7	3.24	92.94	158	28.73	20.26	1	90	0	90
454	69	1	2	1	1	0	0	0	1	0	0	1	0	5	1	6	3.7	1.8	2.06	100.56	181	48.92	30.17	0	90	0	90
455	62	1	3	1	1	0	0	0	1	0	0	1	3	3	1	4.4	2.7	1.2	2.25	117.5	141	52.22	32.05	0	90	0	90
456	47	1	4	1	0	0	0	0	1	1	0	1	2	2	1	5.04	3.48	1.1	3.16	150.91	166	47.7	32.94	0	90	0	90
457	81	1	3	1	0	0	1	1	1	0	0	1	3	4	3	5.5	3.6	1.4	2.57	124.29	174	48.33	31.64	0	90	0	90
458	85	1	3	1	0	0	0	0	1	0	0	1	1	1	1	6.3	3.9	1.7	2.29	122.35	208	53.33	33.02	0	90	0	90
459	85	1	3	1	0	0	0	0	1	0	0	1	3	3	6	6.62	4.79	1.41	3.4	143.97	203	42.38	30.66	1	24	0	90
460	66	1	3	1	1	0	0	1	0	0	0	1	10	4	1	6.1	4.7	0.9	5.22	141.11	127	27.02	20.82	0	90	0	90
461	59	1	4	1	0	0	0	0	0	0	0	1	0	1	1	8.1	5.4	1.6	3.38	100	160	29.63	19.75	0	90	0	90
462	39	1	4	1	0	0	0	0	1	0	0	1	0	1	1	9	5.9	2.4	2.46	97.08	233	39.49	25.89	0	90	0	90
463	87	1	4	1	0	0	1	0	1	1	0	1	4	4	4	7.4	4.1	2.1	1.95	94.76	199	48.54	26.89	0	90	0	90
464	73	1	2	1	1	0	0	0	1	0	0	0	18	4	1	5.6	4.4	0.8	5.5	236.25	189	42.95	33.75	0	90	0	90
465	77	0	3	1	0	0	0	0	1	0	0	1	0	0	0	7.8	5.5	1.7	3.24	83.53	142	25.82	18.21	0	90	0	90
466	99	1	4	0	0	0	0	0	1	0	0	1	1	4	2	4.56	2.6	1.21	2.15	143.8	174	66.92	38.16	0	90	0	90
467	51	1	2	0	1	0	0	0	1	0	0	1	0	1	1	8.3	4.3	2.9	1.48	68.62	199	46.28	23.98	0	90	0	90
468	61	0	3	1	0	0	0	0	1	0	0	1	1	1	4	7	4	2.1	1.9	82.86	174	43.5	24.86	0	90	0	90
469	64	0	2	0	0	1	0	0	1	0	0	1	0	1	4	4.6	2.2	1.9	1.16	107.89	205	93.18	44.57	0	90	0	90
470	48	1	3	1	1	1	0	0	1	0	0	1	3	3	1	7.3	4.7	1.5	3.13	74	111	23.62	15.21	0	90	0	90
471	72	0	3	1	0	0	1	0	1	1	0	1	3	4	2	5.5	3.1	1.7	1.82	129.41	220	70.97	40	0	90	0	90
472	53	1	3	1	0	0	0	0	1	0	0	1	0	1	0	7.2	5.6	1	5.6	147	147	26.25	20.42	0	90	0	90
473	56	1	4	1	1	0	0	0	1	1	0	1	4	3	2	10.45	7.3	2.21	3.3	98.19	217	29.73	20.77	0	90	0	90
474	80	1	3	1	1	0	0	0	1	1	0	1	18	5	4	7.9	5.4	1.6	3.38	95.63	153	28.33	19.37	0	90	1	60
475	68	1	4	1	1	0	0	0	1	0	0	1	0	2	2	7	4.3	2	2.15	67.5	135	31.4	19.29	0	90	0	90
476	61	0	4	0	0	0	0	0	0	0	0	1	0	1	0	5	2.4	2	1.2	54.5	109	45.42	21.8	0	90	0	90
477	54	1	2	1	0	0	0	0	1	1	0	1	3	1	1	7.48	5.36	1.5	3.57	178.67	268	50	35.83	0	90	0	90
478	69	0	2	1	1	0	0	0	1	1	0	1	27	5	6	5.8	4.6	1	4.6	169	169	36.74	29.14	1	15	0	15
479	64	0	2	0	0	0	0	0	1	1	0	1	2	1	1	7.37	5.24	1.63	3.21	107.36	175	33.4	23.74	0	90	0	90
480	54	1	2	1	0	0	0	0	1	1	0	1	1	1	0	7.68	5.18	1.62	3.2	126.54	205	39.58	26.69	0	90	0	90
481	78	1	1	1	0	0	0	0	1	0	0	1	6	3	1	6	4.2	1.1	3.82	117.27	129	30.71	21.5	0	90	0	90
482	73	0	3	0	0	0	0	0	1	1	0	1	16	4	1	5.6	3.6	1.4	2.57	84.29	118	32.78	21.07	0	90	0	90
483	57	1	2	1	0	0	0	0	1	0	0	1	4	5	2	9.2	6.7	1.7	3.94	109.41	186	27.76	20.22	0	90	0	90
484	68	0	4	1	0	0	0	0	1	0	0	1	4	1	1	4	2.3	1.2	1.92	121.67	146	63.48	36.5	0	90	0	90
485	81	1	3	1	0	0	1	0	1	1	0	1	4	4	5	6.9	4.8	1.4	3.43	119.29	167	34.79	24.2	0	90	0	90
486	54	1	2	0	0	1	0	0	1	0	0	1	2	1	1	6.9	3.6	2.5	1.44	55.6	139	38.61	20.14	0	90	0	90
487	65	0	3	1	0	0	0	0	1	0	0	1	2	2	1	6.9	3.8	2	1.9	116.5	233	61.32	33.77	0	90	0	90
488	73	1	3	1	0	0	0	0	1	0	0	1	6	3	2	6.4	5	0.8	6.25	247.5	198	39.6	30.94	0	90	0	90
489	40	1	2	1	0	0	0	0	1	0	0	1	3	1	1	6	2.8	2.4	1.17	67.92	163	58.21	27.17	0	90	0	90
490	65	1	1	1	0	0	0	0	1	0	0	1	5	4	2	8.59	5.74	2.2	2.61	80	176	30.66	20.49	0	90	0	90
491	62	1	3	0	0	0	0	0	1	0	0	1	0	1	1	6.4	4.3	1.5	2.87	113.33	170	39.53	26.56	0	90	0	90
492	67	1	2	1	0	0	0	0	1	1	0	1	3	3	0	4.61	3.72	0.65	5.72	272.31	177	47.58	38.39	0	90	0	90
493	81	0	4	1	0	0	0	0	1	0	0	1	3	4	1	4.9	2.9	1.4	2.07	112.14	157	54.14	32.04	0	90	0	90
494	73	0	3	1	0	0	0	0	1	0	0	1	4	2	1	7.1	4.2	2.2	1.91	88.18	194	46.19	27.32	0	90	0	90
495	69	1	4	0	0	0	0	0	1	1	0	1	12	4	2	6.3	3.5	1.9	1.84	127.37	242	69.14	38.41	0	90	0	90
496	76	1	3	0	1	0	0	0	1	1	1	1	16	4	0	4.1	2.6	1.1	2.36	109.09	120	46.15	29.27	0	90	0	90
497	69	0	3	1	1	0	0	0	1	0	0	1	5	4	1	6.4	4.9	1.16	4.22	225.86	262	53.47	40.94	0	90	0	90
498	61	1	2	1	0	0	0	0	1	0	0	1	4	3	2	7.63	3.79	3.32	1.14	47.89	159	41.95	20.84	0	90	0	90
499	73	0	2	1	1	0	1	0	1	1	0	1	3	2	2	6.9	4.3	1.7	2.53	80.59	137	31.86	19.86	0	90	0	90
500	82	0	2	1	1	0	1	1	1	1	0	0	9	4	6	8.6	7.6	0.4	19	362.5	145	19.08	16.86	0	90	0	90
501	78	0	4	1	1	0	0	0	1	0	0	1	1	4	3	8.5	6.4	1.1	5.82	220.91	243	37.97	28.59	0	90	0	90
502	68	1	3	0	0	0	1	0	1	0	0	1	2	1	1	7.2	4.4	2.3	1.91	76.09	175	39.77	24.31	0	90	0	90
503	73	0	2	1	0	0	0	0	1	1	0	1	3	2	0	5.1	3.8	0.9	4.22	242.22	218	57.37	42.75	0	90	0	90
504	83	1	3	1	0	0	1	0	1	1	0	1	1	1	2	5.5	3.8	1.1	3.45	165.45	182	47.89	33.09	0	90	0	90
505	51	1	2	0	0	0	0	0	1	1	0	1	18	5	5	4.93	3.42	1.04	3.29	211.54	220	64.33	44.62	0	90	0	90
506	73	1	4	1	0	0	0	0	1	1	0	1	5	4	1	9.8	6.1	2.8	2.18	114.29	320	52.46	32.65	0	90	0	90
507	65	0	3	0	1	0	0	0	1	0	0	1	1	1	0	6	3.9	1.5	2.6	169.33	254	65.13	42.33	0	90	0	90
508	47	1	2	1	0	0	0	0	1	1	0	1	2	3	2	11.94	9.54	1.89	5.05	111.64	211	22.12	17.67	0	90	0	90
509	75	1	4	0	1	0	0	0	1	1	0	1	15	4	2	8.5	5.8	2	2.9	80.5	161	27.76	18.94	0	90	0	90
510	65	1	2	1	1	0	0	0	1	1	0	1	4	4	0	6.6	3.4	2.1	1.62	71.9	151	44.41	22.88	0	90	0	90
511	78	1	3	1	1	0	0	0	1	0	0	1	2	1	0	6.1	4.5	1	4.5	117	117	26	19.18	0	90	0	90
512	58	1	3	1	1	0	0	0	1	1	0	1	3	2	4	6.3	3.9	1.7	2.29	105.88	180	46.15	28.57	0	90	0	90
513	75	1	4	1	1	0	0	0	1	0	0	1	6	4	4	7.1	4.8	1.6	3	121.88	195	40.63	27.46	0	90	0	90
514	66	1	2	1	1	0	0	0	1	0	0	1	3	3	1	8.9	5.5	2.5	2.2	109.2	273	49.64	30.67	0	90	0	90
515	67	1	3	1	1	0	1	0	1	1	0	1	1	1	1	5.67	3.79	1.5	2.53	112	168	44.33	29.63	0	90	0	90
516	79	1	3	1	0	0	0	1	0	0	1	1	7	4	2	5.1	3.8	0.8	4.75	192.5	154	40.53	30.2	0	90	0	90
517	72	0	2	0	0	0	0	1	1	1	0	1	2	1	0	5.2	3.2	1.4	2.29	88.57	124	38.75	23.85	0	90	0	90
518	63	1	4	1	1	0	0	0	1	1	0	1	2	1	0	6.5	3.6	2.2	1.64	69.55	153	42.5	23.54	0	90	1	40
519	66	1	2	1	0	0	0	0	1	1	0	1	9	4	4	7.74	7.05	0.4	17.63	302.5	121	17.16	15.63	0	90	0	90
520	50	0	3	0	0	0	0	0	1	0	0	1	3	1	1	6.74	4.89	1.56	3.13	216.03	337	68.92	50	0	90	0	90
521	61	1	3	1	0	0	0	0	1	0	0	1	1	1	1	10	5.3	3.9	1.36	49.49	193	36.42	19.3	0	90	0	90
522	85	0	2	1	1	0	0	1	1	1	0	0	25	5	6	11.43	9.05	1.29	7.02	141.86	183	20.22	16.01	1	3	0	3
523	55	1	4	0	1	0	0	0	1	1	0	1	2	3	1	5.94	3.93	1.54	2.55	95.45	147	37.4	24.75	0	90	0	90
524	54	1	3	1	0	0	0	0	1	1	0	1	3	2	1	9.38	6.74	1.82	3.7	168.13	306	45.4	32.62	0	90	0	90
525	61	0	3	1	1	0	0	0	1	0	0	1	2	2	1	8.1	4.7	2.7	1.74	84.81	229	48.72	28.27	0	90	0	90
526	65	1	4	0	1	0	0	0	1	1	0	1	2	2	1	4.1	2.4	0.9	2.67	223.33	201	83.75	49.02	0	90	0	90
527	85	1	2	1	0	0	0	0	1	0	0	1	3	4	0	5.8	3.7	1.5	2.47	99.33	149	40.27	25.69	0	90	0	90
528	55	0	4	1	0	0	0	0	1	0	0	1	4	3	1	6.6	2.8	3.1	0.9	90.65	281	100.36	42.58	0	90	0	90
529	67	0	3	1	1	0	0	0	1	0	0	1	9	4	4	6.2	4.9	0.9	5.44	418.89	377	76.94	60.81	0	90	0	90
530	49	1	3	1	0	0	0	0	1	1	0	1	4	2	2	5.3	2.7	2	1.35	90.5	181	67.04	34.15	0	90	0	90
531	61	0	4	1	0	0	0	0	1	0	0	1	0	1	1	5.4	2.9	1.8	1.61	150.56	271	93.45	50.19	0	90	0	90
532	60	0	2	1	0	0	0	0	1	1	0	1	1	1	0	5.81	2.94	2.46	1.2	82.11	202	68.71	34.77	0	90	0	90
533	68	0	2	1	1	0	0	0	1	0	0	1	6	4	0	5.1	2.5	2.1	1.19	77.14	162	64.8	31.76	0	90	0	90
534	58	1	3	1	0	0	0	0	1	0	0	1	2	4	1	6.2	3.2	1.9	1.68	104.74	199	62.19	32.1	0	90	0	90
535	84	0	2	1	0	0	0	0	1	0	0	1	4	3	1	7.6	1.24	0.32	3.88	625	200	161.29	26.32	0	90	0	90
536	41	1	3	1	0	1	0	0	1	0	0	1	2	1	0	9.6	6.3	2	3.15	131.5	263	41.75	27.4	0	90	0	90
537	73	0	3	1	0	0	0	0	1	0	0	1	3	1	0	6	3.9	1.6	2.44	130.63	209	53.59	34.83	0	90	0	90
538	73	1	2	1	0	0	0	0	1	0	0	1	3	3	0	6	3.5	1.6	2.19	120.63	193	55.14	32.17	0	90	0	90
539	64	0	2	1	0	0	1	1	1	0	0	1	11	3	2	9	7.2	1.3	5.54	163.85	213	29.58	23.67	0	90	0	90
540	61	1	4	1	0	0	0	0	1	1	0	1	4	2	0	4.8	2.7	1.5	1.8	84.67	127	47.04	26.46	0	90	0	90
541	49	1	3	1	0	0	0	0	1	1	0	1	5	1	1	6.8	3.7	2.3	1.61	66.52	153	41.35	22.5	0	90	0	90
542	66	0	3	1	1	0	0	0	1	1	0	1	4	3	0	6.4	4.7	1.1	4.27	176.36	194	41.28	30.31	0	90	0	90
543	55	1	4	1	0	0	0	0	1	1	0	1	2	3	0	9.2	5.5	2.5	2.2	112.8	282	51.27	30.65	0	90	0	90
544	82	1	2	0	1	0	0	0	1	1	0	1	3	1	2	7.1	4.9	1.4	3.5	88.57	124	25.31	17.46	0	90	0	90
545	41	1	2	1	1	0	0	0	0	0	0	1	8	4	1	10.5	7.5	1.9	3.95	96.84	184	24.53	17.52	0	90	0	90
546	82	1	4	1	1	0	0	1	0	0	0	1	6	4	2	7.5	5.1	1.6	3.19	108.75	174	34.12	23.2	0	90	0	90
547	80	1	3	1	0	0	0	0	1	1	0	1	1	1	4	7.1	4	2.2	1.82	69.09	152	38	21.41	0	90	1	50
548	65	1	2	0	1	0	0	0	1	1	0	1	6	2	2	5.37	4.11	0.9	4.57	195.56	176	42.82	32.77	0	90	0	90
549	87	1	3	1	1	0	0	0	1	1	0	1	6	4	4	5.37	4.72	0.49	9.63	338.78	166	35.17	30.91	0	90	0	90
550	62	1	2	1	0	0	0	0	1	0	0	1	10	4	1	7.07	4.71	1.73	2.72	134.68	233	49.47	32.96	0	90	0	90
551	45	0	2	1	0	0	0	0	1	0	0	1	2	2	1	8.7	6	2.1	2.86	123.81	260	43.33	29.89	0	90	0	90
552	80	0	4	1	0	0	0	0	1	0	0	1	1	1	1	4.6	3	1.1	2.73	162.73	179	59.67	38.91	0	90	0	90
553	77	0	3	1	0	0	0	0	1	0	0	1	2	1	0	4.2	2.3	1.6	1.44	121.88	195	84.78	46.43	0	90	0	90
554	88	0	2	0	0	0	1	0	1	0	0	1	6	4	1	5.2	2.7	1.7	1.59	104.12	177	65.56	34.04	0	90	0	90
555	62	1	3	0	0	0	0	0	1	0	0	1	4	3	1	5.2	3.3	1.2	2.75	213.33	256	77.58	49.23	0	90	0	90
556	70	1	3	1	0	0	1	1	1	1	0	1	2	1	1	6.9	4.1	1.6	2.56	107.5	172	41.95	24.93	0	90	0	90
557	79	0	3	1	0	0	0	1	1	1	0	1	2	1	6	6.5	3.3	2.5	1.32	63.2	158	47.88	24.31	1	90	0	90
558	72	1	1	0	0	0	1	1	1	1	0	1	2	2	1	7.82	4.7	2.47	1.9	91.09	225	47.87	28.77	0	90	0	90
559	71	1	2	1	0	0	0	0	1	1	0	1	1	2	1	5.2	3.2	1.4	2.29	95.71	134	41.88	25.77	0	90	0	90
560	61	1	3	1	0	0	1	0	1	1	0	1	4	3	4	5.54	2.85	2.14	1.33	90.19	193	67.72	34.84	0	90	0	90
561	79	1	3	1	1	0	0	0	1	1	0	1	6	3	3	8.2	6.6	1.1	6	110.91	122	18.48	14.88	0	90	0	90
562	79	0	2	1	1	0	0	1	0	0	0	1	6	4	3	6.4	4.5	1.2	3.75	143.33	172	38.22	26.88	0	90	1	6
563	74	1	2	1	1	0	0	0	1	0	0	1	7	4	2	5.6	3.5	1.5	2.33	85.33	128	36.57	22.86	0	90	0	90
564	64	0	3	1	1	0	0	0	1	1	1	1	6	4	2	9.6	3.2	0.7	4.57	300	210	65.63	21.88	0	90	0	90
565	33	1	3	1	1	0	0	0	1	1	0	1	1	1	1	10.32	8.04	1.73	4.65	102.31	177	22.01	17.15	0	90	0	90
566	53	1	2	1	0	0	0	0	1	1	0	1	2	1	0	7.5	4.6	1.8	2.56	82.78	149	32.39	19.87	0	90	0	90
567	85	0	3	0	0	0	1	1	1	1	0	1	4	3	2	6.93	5.3	1.38	3.84	160.14	221	41.7	31.89	0	90	0	90
568	82	0	2	1	0	0	0	0	1	0	0	1	2	3	2	7.24	5.59	1.33	4.2	206.77	275	49.19	37.98	0	90	0	90
569	90	1	4	1	1	0	0	0	1	0	0	1	14	4	4	7.4	5.5	1.3	4.23	126.15	164	29.82	22.16	0	90	1	90
570	68	1	3	1	0	0	0	0	1	0	0	1	0	1	0	7.1	4.9	1.5	3.27	120.67	181	36.94	25.49	0	90	0	90
571	44	1	4	1	0	0	0	0	1	1	0	1	3	1	1	8.48	5.07	2.76	1.84	76.09	210	41.42	24.76	0	90	0	90
572	44	1	4	1	1	0	0	0	1	1	0	1	6	3	3	7.15	5.19	1.2	4.33	182.5	219	42.2	30.63	0	90	0	90
573	64	0	3	1	0	0	0	0	1	0	0	1	2	1	1	5.3	3.5	1.3	2.69	154.62	201	57.43	37.92	0	90	0	90
574	82	1	1	1	1	0	0	0	1	0	0	1	1	1	1	8.5	6.8	0.9	7.56	161.11	145	21.32	17.06	0	90	0	90
575	68	0	4	1	1	0	1	0	1	0	0	1	0	1	0	6.7	3.3	2.7	1.22	105.19	284	86.06	42.39	0	90	0	90
576	60	0	2	1	0	0	0	0	1	1	0	1	3	2	0	7.59	4.6	2.56	1.8	96.09	246	53.48	32.41	0	90	0	90
577	77	1	1	1	0	0	0	0	1	1	0	1	2	3	3	5.8	3.8	1.4	2.71	117.14	164	43.16	28.28	0	90	0	90
578	72	1	4	1	0	1	0	0	1	0	0	1	4	3	1	5.2	2.9	1.3	2.23	83.08	108	37.24	20.77	0	90	0	90
579	64	0	4	1	0	0	0	0	1	0	0	1	1	1	1	7.8	5.8	1.5	3.87	141.33	212	36.55	27.18	0	90	0	90
580	51	1	3	0	0	0	0	0	1	0	0	1	0	1	1	7.9	4.8	2.2	2.18	88.64	195	40.63	24.68	0	90	0	90
581	78	1	2	1	0	0	1	0	1	0	0	1	5	4	0	4.5	3	0.9	3.33	188.89	170	56.67	37.78	0	90	0	90
582	65	0	2	1	1	0	0	0	1	1	0	1	1	2	1	8.9	5.7	2.6	2.19	74.62	194	34.04	21.8	0	90	0	90
583	73	1	3	1	0	0	0	0	1	0	0	1	2	1	1	4.7	2.3	1.9	1.21	77.89	148	64.35	31.49	0	90	0	90
584	71	0	3	1	1	0	1	0	1	0	0	1	6	4	1	7.5	5.1	1.7	3	139.41	237	46.47	31.6	0	90	0	90
585	47	1	2	1	0	0	0	0	1	0	0	1	2	3	0	7.8	3	3.9	0.77	55.64	217	72.33	27.82	0	90	0	90
586	45	1	3	1	0	0	0	0	1	1	1	1	7	3	1	10.4	8.7	1.1	7.91	173.64	191	21.95	18.37	0	90	0	90
587	85	1	1	1	0	0	0	0	1	1	0	1	4	4	4	8.51	6.31	0.73	8.64	145.21	106	16.8	12.46	0	90	0	90
588	64	1	2	0	1	0	0	0	1	0	0	1	2	2	1	5.8	3.7	1.5	2.47	161.33	242	65.41	41.72	0	90	0	90
589	71	0	2	1	0	0	0	0	1	1	0	1	1	4	2	5.6	3.9	1.1	3.55	147.27	162	41.54	28.93	0	90	0	90
590	78	0	2	1	1	0	0	0	1	1	0	1	6	4	6	9.37	6.11	2.78	2.2	70.14	195	31.91	20.81	0	90	0	90
591	72	1	3	0	1	0	0	0	1	0	0	1	5	4	4	7	4.8	1.4	3.43	92.86	130	27.08	18.57	0	90	0	90
592	62	1	3	1	0	0	0	0	1	0	0	1	2	2	0	6.4	3.9	1.9	2.05	71.05	135	34.62	21.09	0	90	0	90
593	66	1	2	1	1	0	0	0	1	0	0	1	4	2	1	5.5	3.3	1.5	2.2	76	114	34.55	20.73	0	90	0	90
594	74	0	3	1	0	0	0	0	1	1	1	1	4	3	4	7.2	5.3	1.4	3.79	175	245	46.23	34.03	0	90	0	90
595	65	0	3	1	1	0	0	0	1	1	0	1	0	1	0	6.5	4	2	2	209	418	104.5	64.31	0	90	0	90
596	68	1	4	1	0	0	0	0	1	1	0	1	1	1	1	6.04	3.48	1.67	2.08	188.02	314	90.23	51.99	0	90	0	90
597	77	0	3	1	1	0	0	0	1	0	0	1	2	1	0	5.7	3	2.3	1.3	54.35	125	41.67	21.93	0	90	0	90
598	73	1	2	1	1	0	0	0	1	0	0	1	7	2	3	8	6.97	0.68	10.25	163.24	111	15.93	13.88	0	90	0	90
599	38	1	3	1	0	0	0	0	1	0	0	1	2	2	1	9.3	6.2	2.1	2.95	118.57	249	40.16	26.77	0	90	0	90
600	62	1	3	1	0	0	0	0	1	1	0	1	6	4	1	4.9	3.2	1	3.2	155	155	48.44	31.63	0	90	0	90
601	45	1	2	1	1	0	0	0	1	1	0	1	1	2	0	8.8	4.7	3.2	1.47	92.5	296	62.98	33.64	0	90	0	90
602	65	1	2	1	1	0	0	0	1	1	0	1	5	3	4	7.6	6.1	0.9	6.78	227.78	205	33.61	26.97	0	90	0	90
603	71	1	2	1	0	0	0	0	1	0	0	1	3	1	1	4.9	2.9	1.4	2.07	96.43	135	46.55	27.55	0	90	0	90
604	71	1	2	0	1	0	1	0	1	1	0	1	23	5	6	9.7	8.3	0.5	16.6	288	144	17.35	14.85	1	4	0	4
605	87	1	1	1	0	0	0	0	1	0	0	1	13	3	3	9.1	6	2.2	2.73	90.45	199	33.17	21.87	0	90	0	90
606	58	1	3	1	1	0	0	0	1	1	0	1	2	2	2	6.4	4.4	1.4	3.14	145.71	204	46.36	31.88	0	90	0	90
607	88	0	4	1	0	0	0	0	1	0	0	1	8	4	5	4.9	4.1	0.6	6.83	323.33	194	47.32	39.59	0	90	0	90
608	53	1	3	0	0	0	0	0	1	1	0	1	13	4	3	10.5	7.95	1.82	4.37	104.95	191	24.03	18.19	0	90	0	90
609	84	1	4	1	0	0	0	0	1	0	0	1	4	2	0	5.6	4.9	0.5	9.8	344	172	35.1	30.71	0	90	0	90
610	61	0	2	1	1	0	0	0	1	0	0	1	2	1	1	6	4.2	1.3	3.23	216.92	282	67.14	47	0	90	0	90
611	68	0	2	1	1	0	0	0	1	0	0	1	9	4	4	8.09	5.69	1.84	3.09	89.13	164	28.82	20.27	0	90	0	90
612	73	0	4	1	1	0	0	0	1	0	0	1	3	1	1	4.9	2.4	2	1.2	54	108	45	22.04	0	90	0	90
613	66	1	4	1	0	1	0	0	1	0	0	1	0	2	0	5.6	3.5	1.7	2.06	87.65	149	42.57	26.61	0	90	0	90
614	35	0	2	1	1	0	0	0	1	0	0	1	1	4	2	11.4	8.3	2.4	3.46	101.25	243	29.28	21.32	0	90	0	90
615	77	0	1	0	0	0	0	1	0	0	0	0	18	5	5	7.83	6.31	1.04	6.07	363.46	378	59.9	48.28	0	90	0	90
616	60	1	3	1	0	0	1	0	1	0	1	1	0	1	0	11.75	8.66	2.33	3.72	101.72	237	27.37	20.17	0	90	0	90
617	45	1	3	1	0	0	0	0	1	0	0	1	1	1	1	6.7	4.1	1.8	2.28	160	288	70.24	42.99	0	90	0	90
618	79	0	3	1	0	0	0	1	1	0	0	1	6	4	4	5.4	2.8	1.8	1.56	77.22	139	49.64	25.74	0	90	0	90
619	84	1	4	1	0	0	1	1	1	1	0	1	8	4	3	5.5	4.32	0.85	5.08	148.24	126	29.17	22.91	0	90	0	90
620	34	0	3	1	0	0	0	0	1	1	0	1	2	1	1	7.14	5.3	1.55	3.42	165.81	257	48.49	35.99	0	90	0	90
621	80	1	3	1	0	0	1	0	1	0	0	1	31	5	5	10.5	7.6	1.9	4	63.68	121	15.92	11.52	0	90	0	90
622	56	1	3	0	0	0	0	0	1	0	0	1	0	1	0	7.4	5.2	1.6	3.25	106.25	170	32.69	22.97	0	90	0	90
623	63	1	2	0	1	0	0	0	1	1	0	1	2	4	4	5.6	4.1	1.1	3.73	135.45	149	36.34	26.61	0	90	0	90
624	82	1	4	1	1	0	0	0	1	1	0	1	6	3	2	5.6	3.6	1.4	2.57	192.86	270	75	48.21	0	90	0	90
625	56	1	4	1	0	0	0	0	1	1	0	1	4	1	0	8.1	5.1	2	2.55	80	160	31.37	19.75	0	90	0	90
626	46	1	3	1	0	0	0	0	1	0	0	1	0	1	1	6.9	4.8	1.6	3	76.25	122	25.42	17.68	0	90	0	90
627	75	0	3	1	1	0	0	0	1	1	0	1	15	5	5	7.8	5.9	1.4	4.21	202.86	284	48.14	36.41	0	90	0	90
628	62	1	3	1	0	0	0	0	1	1	0	1	7	4	2	7.5	5.3	1.3	4.08	76.92	100	18.87	13.33	0	90	0	90
629	66	1	2	1	1	0	0	0	1	0	0	1	2	2	3	4.5	2.7	1.3	2.08	96.92	126	46.67	28	0	90	0	90
630	37	1	2	0	0	0	0	0	1	0	0	1	2	3	0	4.5	2.6	1.2	2.17	139.17	167	64.23	37.11	0	90	0	90
631	74	0	4	1	1	0	0	0	1	0	0	1	3	4	2	8.6	5.5	2.6	2.12	70.77	184	33.45	21.4	0	90	0	90
632	71	1	3	1	1	0	0	1	1	1	0	1	3	4	3	8.2	6.2	1.4	4.43	80.71	113	18.23	13.78	0	90	0	90
633	75	1	3	0	0	0	0	0	1	0	0	1	2	3	3	4.16	2.57	1.13	2.27	114.16	129	50.19	31.01	0	90	0	90
634	84	0	2	1	0	0	0	0	1	1	0	1	1	1	1	5.8	3.6	1.3	2.77	115.38	150	41.67	25.86	0	90	0	90
635	82	1	1	1	1	0	0	0	1	1	0	1	6	4	6	8.92	6.26	1.89	3.31	120.63	228	36.42	25.56	0	90	0	90
636	53	1	2	1	1	0	0	0	1	1	0	1	3	1	1	8.1	4.7	2.6	1.81	73.46	191	40.64	23.58	0	90	0	90
637	65	1	2	1	0	0	0	0	1	0	0	1	13	4	1	8.6	6.5	1.5	4.33	143.33	215	33.08	25	0	90	0	90
638	87	0	1	1	1	1	0	0	1	0	0	1	4	4	3	6.02	3.78	1.48	2.55	179.73	266	70.37	44.19	0	90	0	90
639	83	0	1	0	0	0	0	1	1	0	0	1	2	1	1	4.6	2.8	1.3	2.15	180	234	83.57	50.87	0	90	0	90
640	43	0	3	1	0	0	0	0	1	0	0	1	1	1	4	4.4	3.5	0.4	8.75	545	218	62.29	49.55	0	90	0	90
641	47	1	3	1	1	0	0	0	1	0	0	1	3	2	1	4.97	2.99	1.71	1.75	98.25	168	56.19	33.8	0	90	0	90
642	58	0	2	1	0	0	0	0	1	1	0	1	2	1	1	6.3	4.3	1.6	2.69	145.63	233	54.19	36.98	0	90	0	90
643	86	1	3	1	1	0	0	0	1	0	0	0	2	4	4	5.4	4	0.6	6.67	343.33	206	51.5	38.15	0	90	0	90
644	65	0	4	1	0	0	0	0	1	1	1	1	19	4	1	7.8	5.97	1.4	4.26	142.14	199	33.33	25.51	0	90	0	90
645	79	0	3	1	0	0	0	0	1	0	0	1	6	4	1	5	2.7	1.4	1.93	145.71	204	75.56	40.8	0	90	0	90
646	64	0	4	0	1	0	0	0	1	1	0	1	3	3	3	8.06	5.39	2.06	2.62	111.17	229	42.49	28.41	0	90	0	90
647	60	0	3	1	1	0	0	0	1	0	0	1	6	4	4	9.2	6.5	2	3.25	83.5	167	25.69	18.15	0	90	0	90
648	69	1	3	1	0	0	1	0	1	1	0	1	5	3	3	5.19	3.84	0.95	4.04	133.68	127	33.07	24.47	0	90	0	90
649	72	1	3	1	1	0	0	0	1	0	0	1	5	3	1	9.1	6.2	2.2	2.82	62.73	138	22.26	15.16	0	90	0	90
650	79	1	2	1	1	1	0	0	1	0	0	1	2	3	2	5.3	3.5	1.3	2.69	109.23	142	40.57	26.79	0	90	0	90
651	91	0	2	1	0	0	0	0	1	0	0	1	3	4	4	9	6.2	2	3.1	84.5	169	27.26	18.78	0	90	0	90
652	82	0	2	0	0	0	0	0	1	1	0	1	6	4	3	6.4	4	1.6	2.5	153.13	245	61.25	38.28	0	90	0	90
653	82	0	2	1	1	0	0	0	1	0	0	1	1	1	1	4.5	3.2	0.8	4	158.75	127	39.69	28.22	0	90	0	90
654	56	1	4	0	0	0	0	0	1	1	0	1	3	3	2	8.39	7.02	0.9	7.8	255.56	230	32.76	27.41	0	90	0	90
655	80	1	3	1	0	0	0	0	1	1	0	1	5	2	0	7.14	4.65	1.53	3.04	149.67	229	49.25	32.07	0	90	0	90
656	68	1	2	1	0	0	0	0	1	1	0	1	2	2	0	6.8	3.7	2.3	1.61	70	161	43.51	23.68	0	90	0	90
657	62	0	3	1	1	0	0	0	1	1	0	1	5	3	2	5.8	3.5	1.8	1.94	101.67	183	52.29	31.55	0	90	0	90
658	63	1	3	1	0	0	0	0	1	1	0	1	4	4	4	8.2	5.5	1.7	3.24	152.35	259	47.09	31.59	0	90	0	90
659	90	1	4	1	1	0	1	0	0	0	0	1	0	4	4	6.72	4.33	1.66	2.61	79.52	132	30.48	19.64	0	90	0	90
660	67	1	2	0	1	0	0	0	1	0	0	1	6	3	0	10	6.3	3.2	1.97	65.31	209	33.17	20.9	0	90	0	90
661	87	1	2	1	1	0	0	0	1	0	0	1	8	4	4	8.64	5.56	1.98	2.81	170.2	337	60.61	39	0	90	0	90
662	69	1	3	1	1	0	0	0	1	1	0	1	3	3	0	7.25	4.12	2.41	1.71	56.02	135	32.77	18.62	0	90	0	90
663	50	0	2	0	0	0	0	0	1	0	0	1	4	2	1	8.7	6.3	1.6	3.94	88.75	142	22.54	16.32	0	90	0	90
